# Supplementary material for: MtGSTF7, a TT19-like GST gene, is essential for accumulation of anthocyanins, but not proanthocyanins in Medicago truncatula
Source: J Exp Bot. 2022 Mar 16;73(12):4129–46. doi: 10.1093/jxb/erac112 (PMC9232208; doi:10.1093/jxb/erac112)
Supplement: erac112_suppl_Supplementary_Table_S1 [file erac112_suppl_supplementary_table_s1.xlsx]

## Sheet: mapping file
The mapping file for genes IDs of IMGAG V4.0 versus Affymetrix probe sets IDs
probe_set	gene_id
AFFX-Msa-actin-3_at	Medtr7g026230.1
AFFX-Msa-actin-3_at	Medtr7g026230.4
AFFX-Msa-actin-3_at	Medtr7g026230.2
AFFX-Msa-actin-3_at	Medtr7g026230.3
AFFX-Msa-actin-M_at	Medtr7g026230.1
AFFX-Msa-actin-M_at	Medtr7g026230.4
AFFX-Msa-actin-M_at	Medtr7g026230.2
AFFX-Msa-actin-M_at	Medtr7g026230.3
AFFX-Msa-gapc-5_at	Medtr4g103920.2
AFFX-Msa-gapc-5_at	Medtr4g103920.1
AFFX-Mtr-actin-3_at	Medtr3g095530.3
AFFX-Mtr-actin-3_at	Medtr3g095530.1
AFFX-Mtr-actin-3_at	Medtr3g095530.2
AFFX-Mtr-actin-5_at	Medtr3g095530.3
AFFX-Mtr-actin-5_at	Medtr3g095530.1
AFFX-Mtr-actin-5_at	Medtr3g095530.2
AFFX-Mtr-actin-M_at	Medtr3g095530.3
AFFX-Mtr-actin-M_at	Medtr3g095530.1
AFFX-Mtr-actin-M_at	Medtr3g095530.2
AFFX-Mtr-gapc-3_s_at	Medtr8g060850.1
AFFX-Mtr-gapc-5_at	Medtr3g085850.1
AFFX-Mtr-gapc-5_at	Medtr3g085850.3
AFFX-Mtr-gapc-5_at	Medtr3g085850.2
AFFX-Mtr-gapc-M_at	Medtr3g085850.3
AFFX-Mtr-gapc-M_at	Medtr3g085850.1
AFFX-Mtr-gapc-M_at	Medtr3g085850.2
AFFX-Mtr-gapc-M_s_at	Medtr3g085850.3
AFFX-Mtr-gapc-M_s_at	Medtr3g085850.1
AFFX-Mtr-gapc-M_s_at	Medtr3g085850.2
AFFX-Mtr-gsta-M_x_at	Medtr2g070150.1
AFFX-Mtr-gsta-M_x_at	Medtr2g070140.1
AFFX-Mtr-ubq11-3_x_at	Medtr4g091580.1
AFFX-Mtr-ubq11-3_x_at	Medtr4g091580.2
AFFX-Mtr-ubq11-5_x_at	Medtr4g091580.2
AFFX-Mtr-ubq11-5_x_at	Medtr4g091580.1
AFFX-Mtr-ubq11-5_x_at	Medtr8g018230.4
AFFX-Mtr-ubq11-5_x_at	Medtr8g018230.2
AFFX-Mtr-ubq11-5_x_at	Medtr8g018230.3
AFFX-Mtr-ubq11-5_x_at	Medtr8g018230.1
AFFX-Mtr-ubq11-5_x_at	Medtr8g018230.5
AFFX-Mtr-ubq11-M_x_at	Medtr4g091580.1
Msa.1002.1.S1_at	Medtr8g058330.1
Msa.1006.1.S1_at	Medtr7g109720.1
Msa.1007.1.S1_at	Medtr3g109090.3
Msa.1007.1.S1_at	Medtr3g109090.1
Msa.1007.1.S1_at	Medtr3g109090.2
Msa.1009.1.S1_at	Medtr1g099310.1
Msa.1010.1.S1_at	Medtr8g009970.1
Msa.1011.1.S1_at	Medtr2g461560.1
Msa.1012.1.S1_at	Medtr2g035820.1
Msa.1013.1.S1_at	Medtr2g007150.2
Msa.1013.1.S1_at	Medtr2g007150.1
Msa.1013.1.S1_at	Medtr2g007150.3
Msa.1014.1.S1_at	Medtr8g059125.1
Msa.1016.1.S1_at	Medtr8g098525.2
Msa.1016.1.S1_at	Medtr8g098525.1
Msa.1020.1.S1_at	Medtr2g045490.1
Msa.1020.1.S1_at	Medtr2g045490.3
Msa.1020.1.S1_at	Medtr2g045490.2
Msa.1023.1.S1_at	Medtr1g096410.3
Msa.1023.1.S1_at	Medtr1g096410.1
Msa.1023.1.S1_at	Medtr1g096410.4
Msa.1023.1.S1_at	Medtr1g096410.2
Msa.1026.1.S1_at	Medtr6g084920.1
Msa.1031.1.S1_at	Medtr5g013340.1
Msa.1031.1.S1_at	Medtr5g013340.2
Msa.1032.1.S1_at	Medtr4g485520.1
Msa.1032.1.S1_at	Medtr4g485520.2
Msa.1035.1.S1_at	Medtr5g027010.1
Msa.1037.1.S1_at	Medtr2g095880.1
Msa.1037.1.S1_at	Medtr2g095880.2
Msa.1042.1.S1_at	Medtr7g082530.2
Msa.1042.1.S1_at	Medtr7g082530.1
Msa.1044.1.S1_at	Medtr0082s0040.1
Msa.1049.1.S1_at	Medtr5g008890.1
Msa.1051.1.S1_at	Medtr7g076900.1
Msa.1055.1.S1_at	Medtr0082s0090.1
Msa.1056.1.S1_at	Medtr7g078700.1
Msa.1056.1.S1_at	Medtr7g078700.4
Msa.1056.1.S1_at	Medtr7g078700.5
Msa.1056.1.S1_at	Medtr7g078700.3
Msa.1056.1.S1_at	Medtr7g078700.2
Msa.1060.1.S1_at	Medtr2g045280.1
Msa.1063.1.S1_at	Medtr3g073080.1
Msa.1063.1.S1_at	Medtr3g073080.4
Msa.1063.1.S1_at	Medtr3g073080.5
Msa.1063.1.S1_at	Medtr3g073080.2
Msa.1063.1.S1_at	Medtr3g073080.3
Msa.1064.1.S1_at	Medtr1g058250.1
Msa.1065.1.S1_at	Medtr4g103520.1
Msa.1065.1.S1_at	Medtr4g103520.2
Msa.1068.1.S1_at	Medtr3g118290.1
Msa.1071.1.S1_at	Medtr2g081810.1
Msa.1072.1.S1_at	Medtr1g094000.1
Msa.1078.1.S1_at	Medtr7g080060.1
Msa.1079.1.S1_at	Medtr6g090280.3
Msa.1079.1.S1_at	Medtr6g090280.2
Msa.1079.1.S1_at	Medtr6g090280.1
Msa.1080.1.S1_at	Medtr7g105830.1
Msa.1081.1.S1_at	Medtr7g087530.1
Msa.1083.1.S1_at	Medtr3g449930.1
Msa.1083.1.S1_at	Medtr3g449930.2
Msa.1086.1.S1_at	Medtr1g110930.1
Msa.1088.1.S1_at	Medtr1g083330.1
Msa.1093.1.S1_at	Medtr1g056490.1
Msa.1095.1.S1_at	Medtr3g435460.1
Msa.1097.1.S1_at	Medtr2g095420.1
Msa.1097.1.S1_at	Medtr2g095420.3
Msa.1097.1.S1_at	Medtr2g095420.5
Msa.1098.1.S1_at	Medtr8g105250.1
Msa.1104.1.S1_at	Medtr1g058100.4
Msa.1104.1.S1_at	Medtr1g058100.1
Msa.1104.1.S1_at	Medtr1g058100.3
Msa.1105.1.S1_at	Medtr2g018290.1
Msa.1108.1.S1_at	Medtr1g112250.1
Msa.1108.1.S1_at	Medtr1g112250.2
Msa.1110.1.S1_at	Medtr5g096150.1
Msa.1113.1.S1_at	Medtr4g115300.1
Msa.1114.1.S1_at	Medtr1g034360.1
Msa.1116.1.S1_at	Medtr8g102460.3
Msa.1116.1.S1_at	Medtr8g102460.1
Msa.1116.1.S1_at	Medtr8g102460.2
Msa.1120.1.S1_at	Medtr2g103150.1
Msa.1125.1.S1_at	Medtr5g082830.1
Msa.1132.1.S1_at	Medtr3g024510.1
Msa.1136.1.S1_at	Medtr5g015590.8
Msa.1136.1.S1_at	Medtr5g015590.6
Msa.1136.1.S1_at	Medtr5g015590.2
Msa.1136.1.S1_at	Medtr5g015590.7
Msa.1136.1.S1_at	Medtr5g015590.3
Msa.1136.1.S1_at	Medtr5g015590.5
Msa.1136.1.S1_at	Medtr5g015590.1
Msa.1136.1.S1_at	Medtr5g015590.4
Msa.1150.1.S1_at	Medtr4g131390.1
Msa.1157.1.S1_at	Medtr5g081150.1
Msa.1157.1.S1_at	Medtr5g081150.4
Msa.1157.1.S1_at	Medtr5g081150.2
Msa.1157.1.S1_at	Medtr5g081150.5
Msa.1157.1.S1_at	Medtr5g081150.3
Msa.1157.1.S1_at	Medtr5g081150.6
Msa.1158.1.S1_at	Medtr8g093730.1
Msa.1167.1.S1_at	Medtr7g053330.1
Msa.1170.1.S1_at	Medtr7g102700.2
Msa.1170.1.S1_at	Medtr7g102700.4
Msa.1170.1.S1_at	Medtr7g102700.3
Msa.1170.1.S1_at	Medtr7g102700.1
Msa.1172.1.S1_at	Medtr3g118150.1
Msa.1177.1.S1_at	Medtr1g018510.1
Msa.1178.1.S1_at	Medtr3g117270.3
Msa.1178.1.S1_at	Medtr3g117270.1
Msa.1179.1.S1_at	Medtr4g023500.1
Msa.1179.1.S1_at	Medtr4g023500.3
Msa.1182.1.S1_at	Medtr8g028120.1
Msa.1184.1.S1_at	Medtr8g027760.2
Msa.1184.1.S1_at	Medtr8g027760.1
Msa.1185.1.S1_at	Medtr8g075240.1
Msa.1191.1.S1_at	Medtr4g092640.1
Msa.1192.1.S1_at	Medtr1g098390.1
Msa.1194.1.S1_at	Medtr1g086810.1
Msa.1196.1.S1_at	Medtr1g093630.1
Msa.1197.1.S1_at	Medtr3g070100.1
Msa.1199.1.S1_at	Medtr3g111680.1
Msa.1200.1.S1_at	Medtr4g094730.1
Msa.1200.1.S1_at	Medtr4g094730.2
Msa.1201.1.S1_at	Medtr3g109330.1
Msa.1201.1.S1_at	Medtr3g109330.3
Msa.1202.1.S1_at	Medtr4g088170.1
Msa.1207.1.S1_at	Medtr4g102870.1
Msa.1208.1.S1_at	Medtr2g026685.1
Msa.1208.1.S1_at	Medtr2g026685.3
Msa.1208.1.S1_at	Medtr2g026685.2
Msa.1210.1.S1_at	Medtr4g128020.1
Msa.1211.1.S1_at	Medtr3g112490.1
Msa.1212.1.S1_at	Medtr8g099885.1
Msa.1218.1.S1_at	Medtr4g055270.1
Msa.1219.1.S1_at	Medtr7g086300.2
Msa.1219.1.S1_at	Medtr7g086300.1
Msa.1226.1.S1_at	Medtr8g020770.1
Msa.1231.1.S1_at	Medtr6g016640.1
Msa.1231.1.S1_at	Medtr6g016635.1
Msa.1231.1.S1_at	Medtr6g016650.1
Msa.1232.1.S1_at	Medtr7g080320.1
Msa.1237.1.S1_s_at	Medtr2g070150.1
Msa.1237.1.S1_s_at	Medtr2g070180.1
Msa.1239.1.S1_at	Medtr8g027985.1
Msa.1242.1.S1_at	Medtr8g023140.1
Msa.1243.1.S1_at	Medtr4g009880.1
Msa.1244.1.S1_at	Medtr3g461520.3
Msa.1244.1.S1_at	Medtr3g461520.1
Msa.1244.1.S1_at	Medtr3g461500.1
Msa.1244.1.S1_at	Medtr3g461520.2
Msa.1246.1.S1_at	Medtr7g103020.1
Msa.1249.1.S1_at	Medtr1g025430.1
Msa.1252.1.S1_at	Medtr4g012740.1
Msa.1254.1.S1_at	Medtr4g011230.1
Msa.1258.1.S1_at	Medtr2g082340.1
Msa.1262.1.S1_at	Medtr5g081910.2
Msa.1262.1.S1_at	Medtr5g081910.1
Msa.1266.1.S1_at	Medtr5g082620.1
Msa.1267.1.S1_at	Medtr4g129270.1
Msa.1270.1.S1_at	Medtr5g079880.1
Msa.1272.1.S1_at	Medtr8g031190.2
Msa.1273.1.S1_at	Medtr7g116870.1
Msa.1275.1.S1_at	Medtr2g042700.2
Msa.1275.1.S1_at	Medtr2g042700.1
Msa.1276.1.S1_at	Medtr7g108930.1
Msa.1277.1.S1_s_at	Medtr2g089970.1
Msa.1282.1.S1_at	Medtr8g076160.1
Msa.1285.1.S1_at	Medtr8g075240.1
Msa.1288.1.S1_at	Medtr2g028950.3
Msa.1288.1.S1_at	Medtr2g028950.1
Msa.1288.1.S1_at	Medtr2g028950.2
Msa.1292.1.S1_at	Medtr4g032680.3
Msa.1292.1.S1_at	Medtr4g032680.4
Msa.1292.1.S1_at	Medtr4g032680.1
Msa.1292.1.S1_at	Medtr4g032680.2
Msa.1294.1.S1_at	Medtr2g097350.1
Msa.1294.1.S1_at	Medtr2g097390.1
Msa.1294.1.S1_at	Medtr2g097310.1
Msa.1300.1.S1_at	Medtr2g072190.1
Msa.1300.1.S1_at	Medtr2g072190.2
Msa.1302.1.S1_at	Medtr4g015080.1
Msa.1304.1.S1_at	Medtr2g060830.1
Msa.1304.1.S1_at	Medtr2g060830.2
Msa.1305.1.S1_at	Medtr4g119410.1
Msa.1306.1.S1_at	Medtr3g105780.1
Msa.1309.1.S1_at	Medtr3g071550.1
Msa.1310.1.S1_at	Medtr1g094870.1
Msa.1311.1.S1_at	Medtr4g134090.1
Msa.1311.1.S1_at	Medtr4g134090.2
Msa.1312.1.S1_at	Medtr7g076940.1
Msa.1314.1.S1_at	Medtr4g083170.1
Msa.1315.1.S1_at	Medtr7g011060.2
Msa.1315.1.S1_at	Medtr7g011060.1
Msa.1319.1.S1_at	Medtr2g014030.1
Msa.1324.1.S1_at	Medtr3g024190.1
Msa.1324.1.S1_at	Medtr3g024170.1
Msa.1325.1.S1_at	Medtr7g052690.1
Msa.1331.1.S1_at	Medtr3g081180.3
Msa.1331.1.S1_at	Medtr3g081180.2
Msa.1331.1.S1_at	Medtr3g081180.1
Msa.1334.1.S1_at	Medtr5g062310.5
Msa.1334.1.S1_at	Medtr5g062310.2
Msa.1334.1.S1_at	Medtr5g062310.4
Msa.1334.1.S1_at	Medtr5g062310.1
Msa.1334.1.S1_at	Medtr5g062310.3
Msa.1336.1.S1_at	Medtr2g103960.1
Msa.1340.1.S1_at	Medtr1g069460.1
Msa.1342.1.S1_at	Medtr4g086510.1
Msa.1343.1.S1_at	Medtr1g012830.2
Msa.1343.1.S1_at	Medtr1g012830.1
Msa.1345.1.S1_at	Medtr5g017640.1
Msa.1345.1.S1_at	Medtr5g017640.2
Msa.1349.1.S1_at	Medtr4g131180.1
Msa.1349.1.S1_at	Medtr4g131180.2
Msa.1350.1.S1_at	Medtr3g091380.1
Msa.1351.1.S1_at	Medtr1g045490.1
Msa.1357.1.S1_at	Medtr6g012500.1
Msa.1363.1.S1_at	Medtr8g070830.2
Msa.1363.1.S1_at	Medtr8g070830.1
Msa.1365.1.S1_at	Medtr4g071130.1
Msa.1370.1.S1_at	Medtr3g077740.2
Msa.1370.1.S1_at	Medtr3g077740.1
Msa.1374.1.S1_at	Medtr2g009390.1
Msa.1376.1.S1_at	Medtr2g019260.1
Msa.1376.1.S1_at	Medtr2g019260.2
Msa.1380.1.S1_at	Medtr1g098280.1
Msa.1382.1.S1_at	Medtr8g083090.1
Msa.1383.1.S1_at	Medtr4g067150.1
Msa.1385.1.S1_at	Medtr4g130770.1
Msa.1386.1.S1_at	Medtr5g033300.1
Msa.1386.1.S1_at	Medtr5g033300.2
Msa.1388.1.S1_at	Medtr3g043750.1
Msa.1388.1.S1_at	Medtr3g043750.2
Msa.1389.1.S1_at	Medtr3g105550.1
Msa.1393.1.S1_at	Medtr7g083560.2
Msa.1393.1.S1_at	Medtr7g083560.1
Msa.1394.1.S1_at	Medtr8g015660.1
Msa.1396.1.S1_at	Medtr2g054370.1
Msa.1397.1.S1_at	Medtr4g109140.1
Msa.1398.1.S1_at	Medtr7g057720.1
Msa.1398.1.S1_at	Medtr7g057720.2
Msa.1404.1.S1_at	Medtr2g102670.1
Msa.1404.1.S1_at	Medtr2g102640.1
Msa.1407.1.S1_at	Medtr1g062200.2
Msa.1407.1.S1_at	Medtr1g062200.1
Msa.1412.1.S1_at	Medtr7g117565.2
Msa.1412.1.S1_at	Medtr7g117565.3
Msa.1412.1.S1_at	Medtr7g117565.1
Msa.1413.1.S1_at	Medtr2g044070.1
Msa.1413.1.S1_at	Medtr2g044070.2
Msa.1415.1.S1_at	Medtr3g108770.1
Msa.1415.1.S1_at	Medtr3g108770.2
Msa.1417.1.S1_at	Medtr3g118110.2
Msa.1417.1.S1_at	Medtr3g118110.1
Msa.1420.1.S1_at	Medtr3g104470.1
Msa.1424.1.S1_at	Medtr5g015370.1
Msa.1425.1.S1_at	Medtr1g086940.1
Msa.1430.1.S1_at	Medtr3g084980.1
Msa.1435.1.S1_at	Medtr3g103320.1
Msa.1439.1.S1_at	Medtr2g032130.1
Msa.1441.1.S1_at	Medtr4g117370.1
Msa.1445.1.S1_at	Medtr5g010150.1
Msa.1445.1.S1_at	Medtr5g010150.2
Msa.1448.1.S1_at	Medtr8g092590.1
Msa.1450.1.S1_at	Medtr1g115325.1
Msa.1451.1.S1_at	Medtr7g066120.1
Msa.1453.1.S1_at	Medtr5g007970.1
Msa.1465.1.S1_at	Medtr4g088090.1
Msa.1466.1.S1_at	Medtr2g013220.1
Msa.1468.1.S1_at	Medtr8g106960.1
Msa.1468.1.S1_at	Medtr8g106960.2
Msa.1469.1.S1_at	Medtr7g100110.1
Msa.1475.1.S1_at	Medtr8g012380.1
Msa.1479.1.S1_at	Medtr8g088390.2
Msa.1479.1.S1_at	Medtr8g088390.1
Msa.1482.1.S1_at	Medtr3g109972.1
Msa.1489.1.S1_at	Medtr4g087680.1
Msa.1492.1.S1_at	Medtr4g079780.1
Msa.1496.1.S1_at	Medtr8g088730.1
Msa.1497.1.S1_at	Medtr1g032160.1
Msa.1498.1.S1_at	Medtr1g021110.1
Msa.1501.1.S1_at	Medtr4g051120.1
Msa.1503.1.S1_at	Medtr1g018760.1
Msa.1506.1.S1_at	Medtr4g088495.1
Msa.1506.1.S1_at	Medtr4g088495.2
Msa.1509.1.S1_at	Medtr7g110000.1
Msa.1511.1.S1_at	Medtr4g114550.1
Msa.1513.1.S1_at	Medtr4g049830.1
Msa.1515.1.S1_at	Medtr8g098770.1
Msa.1520.1.S1_at	Medtr4g010180.1
Msa.1522.1.S1_at	Medtr5g015590.6
Msa.1522.1.S1_at	Medtr5g015590.2
Msa.1522.1.S1_at	Medtr5g015590.7
Msa.1522.1.S1_at	Medtr5g015590.3
Msa.1522.1.S1_at	Medtr5g015590.5
Msa.1522.1.S1_at	Medtr5g015590.8
Msa.1522.1.S1_at	Medtr5g015590.1
Msa.1522.1.S1_at	Medtr5g015590.4
Msa.1523.1.S1_at	Medtr2g018780.1
Msa.1526.1.S1_at	Medtr5g022310.1
Msa.1526.1.S1_at	Medtr5g022310.2
Msa.1527.1.S1_at	Medtr1g019930.1
Msa.1528.1.S1_at	Medtr3g087490.1
Msa.1530.1.S1_at	Medtr1g111090.1
Msa.1531.1.S1_at	Medtr1g008120.1
Msa.1534.1.S1_at	Medtr4g053290.1
Msa.1535.1.S1_at	Medtr1g016780.1
Msa.1536.1.S1_at	Medtr8g099410.1
Msa.1536.1.S1_at	Medtr8g099410.2
Msa.1543.1.S1_at	Medtr4g085090.1
Msa.1544.1.S1_at	Medtr2g048340.1
Msa.1545.1.S1_at	Medtr8g058330.1
Msa.1547.1.S1_at	Medtr4g118640.1
Msa.1547.1.S1_at	Medtr4g118640.3
Msa.1548.1.S1_at	Medtr1g054670.1
Msa.1549.1.S1_at	Medtr3g114120.1
Msa.1552.1.S1_at	Medtr5g026660.1
Msa.1553.1.S1_at	Medtr3g101660.2
Msa.1553.1.S1_at	Medtr3g101660.4
Msa.1553.1.S1_at	Medtr3g101660.3
Msa.1553.1.S1_at	Medtr3g101660.1
Msa.1554.1.S1_at	Medtr3g088525.1
Msa.1555.1.S1_at	Medtr5g087840.1
Msa.1555.1.S1_at	Medtr5g087840.3
Msa.1555.1.S1_at	Medtr5g087840.2
Msa.1556.1.S1_at	Medtr3g084740.1
Msa.1556.1.S1_at	Medtr3g084740.2
Msa.1566.1.S1_at	Medtr3g089005.1
Msa.1569.1.S1_at	Medtr5g030620.1
Msa.1569.1.S1_at	Medtr5g430730.1
Msa.1571.1.S1_at	Medtr1g104780.1
Msa.1579.1.S1_at	Medtr8g076770.1
Msa.1580.1.S1_at	Medtr1g053960.1
Msa.1588.1.S1_at	Medtr1g088420.1
Msa.1589.1.S1_at	Medtr8g107110.1
Msa.1590.1.S1_at	Medtr1g019430.1
Msa.1593.1.S1_at	Medtr2g081090.1
Msa.1593.1.S1_at	Medtr2g081090.2
Msa.1594.1.S1_at	Medtr7g116520.1
Msa.1594.1.S1_s_at	Medtr7g116520.1
Msa.1609.1.S1_at	Medtr2g008610.1
Msa.1611.1.S1_at	Medtr1g011880.1
Msa.1611.1.S1_at	Medtr1g011880.2
Msa.1619.1.S1_at	Medtr8g005175.1
Msa.1619.1.S1_at	Medtr8g005175.2
Msa.1622.1.S1_at	Medtr4g085590.1
Msa.1631.1.S1_at	Medtr7g405830.1
Msa.1631.1.S1_at	Medtr7g405830.2
Msa.1638.1.S1_at	Medtr7g108955.1
Msa.1643.1.S1_at	Medtr5g030920.2
Msa.1643.1.S1_at	Medtr5g030920.1
Msa.1647.1.S1_at	Medtr1g048000.1
Msa.1648.1.S1_at	Medtr7g089120.2
Msa.1648.1.S1_at	Medtr7g089120.3
Msa.1648.1.S1_at	Medtr7g089120.1
Msa.1661.1.S1_s_at	Medtr7g007220.1
Msa.1661.1.S1_s_at	Medtr7g007210.1
Msa.1661.1.S1_s_at	Medtr7g007200.1
Msa.1661.1.S1_s_at	Medtr7g007120.3
Msa.1665.1.S1_at	Medtr4g081130.1
Msa.1666.1.S1_at	Medtr8g469150.2
Msa.1666.1.S1_at	Medtr8g469150.1
Msa.1670.1.S1_at	Medtr4g014540.1
Msa.1689.1.S1_at	Medtr2g018780.1
Msa.1690.1.S1_at	Medtr4g066170.1
Msa.1692.1.S1_at	Medtr5g059210.1
Msa.1694.1.S1_at	Medtr8g070770.1
Msa.1696.1.S1_at	Medtr4g128930.1
Msa.1697.1.S1_at	Medtr3g100620.1
Msa.1699.1.S1_at	Medtr7g090330.1
Msa.1702.1.S1_at	Medtr5g076590.1
Msa.1707.1.S1_at	Medtr4g132110.1
Msa.1714.1.S1_at	Medtr3g466760.1
Msa.1716.1.S1_at	Medtr4g094662.1
Msa.1717.1.S1_at	Medtr4g009740.1
Msa.1717.1.S1_at	Medtr4g009740.3
Msa.1717.1.S1_at	Medtr4g009740.2
Msa.1724.1.S1_at	Medtr3g115930.1
Msa.1730.1.S1_at	Medtr4g051410.1
Msa.1733.1.S1_at	Medtr6g071070.1
Msa.1736.1.S1_at	Medtr2g034480.1
Msa.1739.1.S1_at	Medtr3g073140.1
Msa.1741.1.S1_at	Medtr8g073770.1
Msa.1741.1.S1_at	Medtr8g073850.1
Msa.1750.1.S1_at	Medtr1g017380.1
Msa.1750.1.S1_at	Medtr1g017390.1
Msa.1752.1.S1_s_at	Medtr4g097670.1
Msa.1752.1.S1_s_at	Medtr4g097700.1
Msa.1752.1.S1_s_at	Medtr4g097640.1
Msa.1754.1.S1_at	Medtr4g068520.1
Msa.1759.1.S1_at	Medtr0167s0060.2
Msa.1759.1.S1_at	Medtr0167s0060.1
Msa.1760.1.S1_at	Medtr4g019790.1
Msa.1761.1.S1_at	Medtr5g016510.1
Msa.1767.1.S1_s_at	Medtr2g041600.1
Msa.1767.1.S1_s_at	Medtr2g041600.2
Msa.1768.1.S1_at	Medtr3g450790.1
Msa.1771.1.S1_at	Medtr3g051310.1
Msa.1774.1.S1_at	Medtr8g087425.1
Msa.1775.1.S1_at	Medtr3g085510.1
Msa.1776.1.S1_at	Medtr4g078760.2
Msa.1776.1.S1_at	Medtr4g078760.1
Msa.1778.1.S1_s_at	Medtr2g099550.1
Msa.1782.1.S1_at	Medtr8g088060.1
Msa.1784.1.S1_at	Medtr8g078870.1
Msa.1788.1.S1_at	Medtr1g087910.1
Msa.1788.1.S1_at	Medtr1g087910.2
Msa.1790.1.S1_at	Medtr8g064590.2
Msa.1790.1.S1_at	Medtr8g064590.1
Msa.1791.1.S1_at	Medtr4g097580.1
Msa.1795.1.S1_at	Medtr4g094872.1
Msa.1796.1.S1_at	Medtr7g076200.2
Msa.1800.1.S1_at	Medtr3g096920.1
Msa.1800.1.S1_at	Medtr3g096920.2
Msa.1801.1.S1_at	Medtr4g094598.2
Msa.1801.1.S1_at	Medtr4g094598.1
Msa.1801.1.S1_at	Medtr1g105415.1
Msa.1804.1.S1_s_at	Medtr1g107535.1
Msa.1805.1.S1_at	Medtr4g088350.1
Msa.1806.1.S1_at	Medtr4g019610.2
Msa.1808.1.S1_at	Medtr8g100135.1
Msa.1808.1.S1_at	Medtr8g100135.2
Msa.1810.1.S1_at	Medtr4g081330.1
Msa.1814.1.S1_at	Medtr5g063670.1
Msa.1816.1.S1_at	Medtr4g061140.1
Msa.1816.1.S1_at	Medtr4g061140.4
Msa.1816.1.S1_at	Medtr4g061140.2
Msa.1816.1.S1_at	Medtr4g061140.3
Msa.1818.1.S1_at	Medtr1g085680.1
Msa.1825.1.S1_at	Medtr8g014560.2
Msa.1825.1.S1_at	Medtr8g014560.3
Msa.1825.1.S1_at	Medtr8g014560.5
Msa.1825.1.S1_at	Medtr8g014560.4
Msa.1825.1.S1_at	Medtr8g014560.6
Msa.1825.1.S1_at	Medtr8g014560.1
Msa.1825.1.S1_at	Medtr8g014560.7
Msa.1827.1.S1_at	Medtr7g021720.1
Msa.1827.1.S1_at	Medtr4g050950.1
Msa.1827.1.S1_at	Medtr4g006120.1
Msa.1830.1.S1_at	Medtr3g094970.2
Msa.1830.1.S1_at	Medtr3g094970.1
Msa.1835.1.S1_at	Medtr1g034360.1
Msa.1837.1.S1_at	Medtr4g077807.1
Msa.1838.1.S1_s_at	Medtr2g008610.1
Msa.1839.1.S1_at	Medtr4g046733.1
Msa.1839.1.S1_at	Medtr4g046733.2
Msa.1839.1.S1_at	Medtr4g046733.3
Msa.1841.1.S1_at	Medtr8g107640.1
Msa.1845.1.S1_at	Medtr1g025550.1
Msa.1851.1.S1_at	Medtr3g070100.1
Msa.1853.1.S1_at	Medtr8g023790.1
Msa.1861.1.S1_at	Medtr4g079780.1
Msa.1862.1.S1_at	Medtr8g006960.1
Msa.1866.1.S1_s_at	Medtr3g070210.1
Msa.1866.1.S1_s_at	Medtr3g070210.2
Msa.1866.1.S1_s_at	Medtr3g070210.4
Msa.1866.1.S1_s_at	Medtr3g070210.3
Msa.1867.1.S1_at	Medtr3g070210.1
Msa.1867.1.S1_at	Medtr3g070210.3
Msa.1867.1.S1_at	Medtr3g070210.4
Msa.1867.1.S1_at	Medtr3g070210.2
Msa.1869.1.S1_at	Medtr3g112410.1
Msa.1874.1.S1_at	Medtr5g034125.2
Msa.1874.1.S1_at	Medtr5g034125.1
Msa.1879.1.S1_s_at	Medtr5g097940.1
Msa.1879.1.S1_s_at	Medtr5g097910.1
Msa.1879.1.S1_s_at	Medtr5g097900.1
Msa.1882.1.S1_at	Medtr4g059400.1
Msa.1883.1.S1_at	Medtr4g129820.1
Msa.1884.1.S1_at	Medtr6g054890.1
Msa.1884.1.S1_at	Medtr6g054890.2
Msa.1886.1.S1_at	Medtr2g012450.1
Msa.1887.1.S1_at	Medtr8g098410.4
Msa.1887.1.S1_at	Medtr8g098410.5
Msa.1887.1.S1_at	Medtr8g098410.1
Msa.1887.1.S1_at	Medtr8g098410.2
Msa.1887.1.S1_at	Medtr8g098410.3
Msa.1891.1.S1_at	Medtr3g105550.1
Msa.1892.1.S1_at	Medtr5g030870.1
Msa.1899.1.S1_at	Medtr5g096460.1
Msa.1899.1.S1_at	Medtr5g096430.1
Msa.1909.1.S1_at	Medtr1g102870.1
Msa.1910.1.S1_at	Medtr2g066110.1
Msa.1911.1.S1_x_at	Medtr2g041070.2
Msa.1911.1.S1_x_at	Medtr2g041070.1
Msa.1913.1.S1_at	Medtr3g088040.1
Msa.1915.1.S1_at	Medtr5g098940.1
Msa.1917.1.S1_at	Medtr0055s0090.1
Msa.1917.1.S1_at	Medtr0052s0080.1
Msa.1920.1.S1_at	Medtr5g087790.1
Msa.1921.1.S1_at	Medtr4g117380.1
Msa.1923.1.S1_at	Medtr4g112970.1
Msa.1925.1.S1_at	Medtr2g098160.2
Msa.1925.1.S1_at	Medtr2g098160.1
Msa.1931.1.S1_at	Medtr2g078010.2
Msa.1931.1.S1_at	Medtr2g078010.3
Msa.1931.1.S1_at	Medtr2g078010.1
Msa.1931.1.S1_at	Medtr2g078010.4
Msa.1941.1.S1_at	Medtr7g068650.1
Msa.1943.1.S1_at	Medtr4g015570.1
Msa.1946.1.S1_at	Medtr0212s0040.1
Msa.1952.1.S1_at	Medtr4g073580.1
Msa.1952.1.S1_at	Medtr4g073580.2
Msa.1953.1.S1_at	Medtr4g093770.1
Msa.1953.1.S1_at	Medtr4g093770.2
Msa.1956.1.S1_at	Medtr2g091225.1
Msa.1956.1.S1_at	Medtr2g091225.2
Msa.1959.1.S1_at	Medtr4g127710.2
Msa.1959.1.S1_at	Medtr4g127710.1
Msa.1961.1.S1_s_at	Medtr6g037220.1
Msa.1961.1.S1_s_at	Medtr0583s0010.1
Msa.2088.1.S1_s_at	Medtr7g021690.1
Msa.2088.1.S1_s_at	Medtr4g006080.1
Msa.2164.1.S1_at	Medtr3g093050.2
Msa.2164.1.S1_at	Medtr3g093050.1
Msa.2176.1.S1_at	Medtr8g091600.1
Msa.2196.1.S1_at	Medtr4g134660.1
Msa.2196.1.S1_at	Medtr4g134660.2
Msa.2215.1.S1_at	Medtr4g094908.1
Msa.2236.1.S1_at	Medtr1g111060.1
Msa.2248.1.S1_at	Medtr8g005870.1
Msa.2271.1.S1_at	Medtr6g004780.1
Msa.2283.1.S1_at	Medtr8g058775.1
Msa.2283.1.S1_at	Medtr8g061230.1
Msa.2326.1.S1_at	Medtr4g064997.1
Msa.2326.1.S1_at	Medtr4g064997.2
Msa.2378.1.S1_at	Medtr4g069960.1
Msa.2379.1.S1_at	Medtr1g076400.1
Msa.2379.1.S1_at	Medtr1g076400.2
Msa.2396.1.S1_at	Medtr1g073790.2
Msa.2396.1.S1_at	Medtr1g073790.1
Msa.2501.1.S1_at	Medtr1g031930.1
Msa.2525.1.S1_s_at	Medtr3g065250.1
Msa.2533.1.S1_at	Medtr7g088340.1
Msa.2534.1.S1_at	Medtr4g128750.1
Msa.2540.1.S1_at	Medtr5g019990.1
Msa.2542.1.S1_at	Medtr7g068850.1
Msa.2547.1.S1_at	Medtr1g041320.1
Msa.2548.1.S1_at	Medtr8g098275.2
Msa.2550.1.S1_at	Medtr4g092690.1
Msa.2555.1.S1_at	Medtr6g088885.1
Msa.2557.1.S1_at	Medtr5g089900.1
Msa.2558.1.S1_at	Medtr1g096310.1
Msa.2562.1.S1_at	Medtr7g080170.1
Msa.2562.1.S1_at	Medtr7g080170.2
Msa.2563.1.S1_at	Medtr2g096000.1
Msa.2563.1.S1_at	Medtr2g096000.2
Msa.2564.1.S1_at	Medtr3g462130.1
Msa.2565.1.S1_at	Medtr3g029590.1
Msa.2574.1.S1_at	Medtr1g105480.1
Msa.2575.1.S1_at	Medtr7g111850.1
Msa.2583.1.S1_at	Medtr4g123810.1
Msa.2586.1.S1_at	Medtr8g096380.1
Msa.2587.1.S1_at	Medtr4g063490.1
Msa.2601.1.S1_at	Medtr5g009170.1
Msa.2607.1.S1_at	Medtr8g085980.1
Msa.2609.1.S1_at	Medtr4g130770.1
Msa.2613.1.S1_at	Medtr0316s0010.1
Msa.2618.1.S1_at	Medtr2g048900.1
Msa.2620.1.S1_at	Medtr5g046030.1
Msa.2626.1.S1_at	Medtr1g071400.3
Msa.2626.1.S1_at	Medtr1g071400.1
Msa.2626.1.S1_at	Medtr1g071400.2
Msa.2627.1.S1_at	Medtr4g083230.1
Msa.2628.1.S1_at	Medtr8g094590.3
Msa.2628.1.S1_at	Medtr8g094590.1
Msa.2632.1.S1_at	Medtr1g100727.1
Msa.2636.1.S1_at	Medtr4g125440.2
Msa.2636.1.S1_at	Medtr4g125440.1
Msa.2637.1.S1_at	Medtr1g016970.4
Msa.2637.1.S1_at	Medtr1g016970.5
Msa.2637.1.S1_at	Medtr1g016970.2
Msa.2637.1.S1_at	Medtr1g016970.3
Msa.2637.1.S1_at	Medtr1g016970.1
Msa.2638.1.S1_at	Medtr1g083960.1
Msa.2640.1.S1_at	Medtr2g019700.1
Msa.2641.1.S1_at	Medtr8g105630.1
Msa.2642.1.S1_at	Medtr4g007930.2
Msa.2642.1.S1_at	Medtr4g007930.3
Msa.2642.1.S1_at	Medtr4g007930.1
Msa.2642.1.S1_at	Medtr4g007930.4
Msa.2645.1.S1_at	Medtr5g082180.1
Msa.2647.1.S1_at	Medtr3g062770.1
Msa.2647.1.S1_at	Medtr4g051130.1
Msa.2647.1.S1_at	Medtr3g062790.1
Msa.2649.1.S1_at	Medtr4g094398.1
Msa.2650.1.S1_at	Medtr1g051825.2
Msa.2650.1.S1_at	Medtr1g051825.3
Msa.2650.1.S1_at	Medtr1g051825.1
Msa.2655.1.S1_at	Medtr4g125100.1
Msa.2656.1.S1_at	Medtr5g073450.1
Msa.2657.1.S1_at	Medtr2g034020.1
Msa.2661.1.S1_at	Medtr4g022350.1
Msa.2661.1.S1_at	Medtr4g022350.2
Msa.2664.1.S1_at	Medtr7g086300.2
Msa.2664.1.S1_at	Medtr7g086300.1
Msa.2671.1.S1_s_at	Medtr4g029600.1
Msa.2674.1.S1_at	Medtr2g033910.1
Msa.2676.1.S1_at	Medtr2g010480.2
Msa.2676.1.S1_at	Medtr2g010480.1
Msa.2677.1.S1_at	Medtr3g065130.1
Msa.2680.1.S1_at	Medtr5g083860.1
Msa.2690.1.S1_at	Medtr8g083120.1
Msa.2690.1.S1_at	Medtr8g083120.2
Msa.2692.1.S1_at	Medtr4g011330.3
Msa.2692.1.S1_at	Medtr4g011330.4
Msa.2692.1.S1_at	Medtr4g011330.1
Msa.2692.1.S1_at	Medtr4g011330.2
Msa.2697.1.S1_at	Medtr5g096540.1
Msa.2699.1.S1_at	Medtr2g085090.1
Msa.2699.1.S1_at	Medtr1g091057.1
Msa.2699.1.S1_at	Medtr1g091057.2
Msa.2706.1.S1_at	Medtr7g017100.1
Msa.2712.1.S1_at	Medtr4g415290.1
Msa.2715.1.S1_at	Medtr3g031650.1
Msa.2715.1.S1_at	Medtr3g031650.3
Msa.2715.1.S1_at	Medtr3g031650.2
Msa.2717.1.S1_at	Medtr2g018310.1
Msa.2719.1.S1_at	Medtr5g080880.1
Msa.2723.1.S1_at	Medtr1g069455.1
Msa.2726.1.S1_at	Medtr7g072605.1
Msa.2728.1.S1_at	Medtr8g092870.1
Msa.2729.1.S1_s_at	Medtr2g091215.1
Msa.2730.1.S1_at	Medtr4g099130.1
Msa.2731.1.S1_at	Medtr5g088990.1
Msa.2734.1.S1_at	Medtr7g085680.1
Msa.2734.1.S1_at	Medtr7g085680.2
Msa.2736.1.S1_at	Medtr1g087320.1
Msa.2737.1.S1_at	Medtr7g078690.1
Msa.2744.1.S1_at	Medtr1g081260.1
Msa.2750.1.S1_at	Medtr3g080260.1
Msa.2750.1.S1_at	Medtr3g080260.2
Msa.2754.1.S1_at	Medtr1g064060.2
Msa.2754.1.S1_at	Medtr1g064060.1
Msa.2756.1.S1_at	Medtr7g104570.1
Msa.2758.1.S1_at	Medtr6g009520.1
Msa.2759.1.S1_at	Medtr4g080090.1
Msa.2761.1.S1_at	Medtr1g045490.1
Msa.2762.1.S1_at	Medtr0699s0020.1
Msa.2768.1.S1_at	Medtr3g466110.1
Msa.2769.1.S1_at	Medtr1g067450.1
Msa.2776.1.S1_at	Medtr4g079290.1
Msa.2779.1.S1_at	Medtr8g099185.1
Msa.2780.1.S1_at	Medtr7g026230.1
Msa.2780.1.S1_at	Medtr7g026230.4
Msa.2780.1.S1_at	Medtr7g026230.2
Msa.2780.1.S1_at	Medtr7g026230.3
Msa.2781.1.S1_at	Medtr5g097870.2
Msa.2781.1.S1_at	Medtr5g097870.1
Msa.2782.1.S1_at	Medtr7g093200.1
Msa.2783.1.S1_at	Medtr7g108680.1
Msa.2787.1.S1_at	Medtr1g115545.1
Msa.2789.1.S1_at	Medtr7g080110.1
Msa.2790.1.S1_s_at	Medtr6g025320.1
Msa.2791.1.S1_at	Medtr4g051370.1
Msa.2794.1.S1_at	Medtr2g096340.2
Msa.2794.1.S1_at	Medtr2g096340.1
Msa.2804.1.S1_at	Medtr1g076430.1
Msa.2808.1.S1_at	Medtr6g009370.1
Msa.2810.1.S1_at	Medtr8g006970.2
Msa.2815.1.S1_at	Medtr1g051820.1
Msa.2816.1.S1_at	Medtr7g090970.2
Msa.2816.1.S1_at	Medtr7g090970.1
Msa.2822.1.S1_at	Medtr1g060050.1
Msa.2822.1.S1_at	Medtr1g060090.1
Msa.2824.1.S1_at	Medtr4g070270.1
Msa.2825.1.S1_at	Medtr1g050360.2
Msa.2825.1.S1_at	Medtr1g050360.1
Msa.2828.1.S1_at	Medtr1g088630.3
Msa.2828.1.S1_at	Medtr1g088630.1
Msa.2828.1.S1_at	Medtr1g088630.2
Msa.2828.1.S1_at	Medtr5g068740.1
Msa.2831.1.S1_at	Medtr3g088460.1
Msa.2835.1.S1_at	Medtr4g106750.1
Msa.2836.1.S1_at	Medtr3g070330.1
Msa.2836.1.S1_at	Medtr3g070330.3
Msa.2840.1.S1_at	Medtr7g088680.1
Msa.2842.1.S1_at	Medtr7g067380.1
Msa.2844.1.S1_at	Medtr7g080803.1
Msa.2845.1.S1_s_at	Medtr8g007235.1
Msa.2846.1.S1_at	Medtr6g013720.1
Msa.2848.1.S1_at	Medtr1g099310.1
Msa.2853.1.S1_at	Medtr1g041815.1
Msa.2855.1.S1_at	Medtr1g042300.1
Msa.2855.1.S1_at	Medtr1g042300.2
Msa.2861.1.S1_at	Medtr1g080800.1
Msa.2864.1.S1_at	Medtr8g104980.1
Msa.2865.1.S1_at	Medtr3g048920.1
Msa.2865.1.S1_at	Medtr3g048920.2
Msa.2867.1.S1_at	Medtr2g054780.1
Msa.2867.1.S1_at	Medtr2g054780.2
Msa.2869.1.S1_at	Medtr2g022180.1
Msa.2870.1.S1_at	Medtr8g016300.1
Msa.2870.1.S1_at	Medtr8g016300.2
Msa.2872.1.S1_at	Medtr4g075610.1
Msa.2872.1.S1_at	Medtr4g075610.2
Msa.2876.1.S1_at	Medtr4g033850.1
Msa.2877.1.S1_at	Medtr2g096940.1
Msa.2885.1.S1_at	Medtr5g014260.1
Msa.2885.1.S1_at	Medtr5g014260.2
Msa.2887.1.S1_at	Medtr1g115790.1
Msa.2889.1.S1_s_at	Medtr4g037750.1
Msa.2892.1.S1_at	Medtr7g089800.1
Msa.2892.1.S1_at	Medtr7g089800.2
Msa.2897.1.S1_s_at	Medtr5g071550.3
Msa.2897.1.S1_s_at	Medtr5g071550.2
Msa.2897.1.S1_s_at	Medtr5g071550.1
Msa.2897.1.S1_s_at	Medtr5g071550.4
Msa.2899.1.S1_at	Medtr3g463270.1
Msa.2900.1.S1_at	Medtr3g099370.1
Msa.2901.1.S1_s_at	Medtr5g020760.1
Msa.2901.1.S1_s_at	Medtr5g020800.1
Msa.2901.1.S1_s_at	Medtr5g020760.2
Msa.2902.1.S1_at	Medtr2g044070.1
Msa.2902.1.S1_at	Medtr2g044070.2
Msa.2911.1.S1_at	Medtr5g016010.1
Msa.2913.1.S1_at	Medtr7g017900.2
Msa.2913.1.S1_at	Medtr7g017900.1
Msa.2922.1.S1_at	Medtr3g098430.1
Msa.2922.1.S1_at	Medtr3g098430.2
Msa.2926.1.S1_s_at	Medtr2g070420.2
Msa.2926.1.S1_s_at	Medtr2g070420.1
Msa.2927.1.S1_at	Medtr2g030000.1
Msa.2929.1.S1_at	Medtr1g069645.1
Msa.2942.1.S1_s_at	Medtr2g035100.1
Msa.2942.1.S1_s_at	Medtr2g035105.1
Msa.2951.1.S1_at	Medtr4g071880.1
Msa.2954.1.S1_at	Medtr8g078870.1
Msa.2959.1.S1_at	Medtr3g081090.1
Msa.2960.1.S1_at	Medtr1g018840.1
Msa.2962.1.S1_at	Medtr3g092095.2
Msa.2962.1.S1_at	Medtr3g092095.3
Msa.2962.1.S1_at	Medtr3g092095.1
Msa.2964.1.S1_at	Medtr3g084140.1
Msa.2965.1.S1_at	Medtr2g094270.2
Msa.2965.1.S1_at	Medtr2g094270.1
Msa.2967.1.S1_at	Medtr4g130917.1
Msa.2967.1.S1_at	Medtr4g130917.2
Msa.2969.1.S1_at	Medtr5g091120.1
Msa.2969.1.S1_at	Medtr5g091135.1
Msa.2975.1.S1_at	Medtr3g092600.1
Msa.2975.1.S1_at	Medtr2g066750.1
Msa.2978.1.S1_at	Medtr4g094605.1
Msa.2979.1.S1_at	Medtr5g075450.1
Msa.2992.1.S1_at	Medtr6g021800.1
Msa.2992.1.S1_at	Medtr6g021805.1
Msa.2993.1.S1_at	Medtr0082s0060.1
Msa.3001.1.S1_a_at	Medtr4g077240.1
Msa.3001.1.S1_at	Medtr4g077240.1
Msa.3002.1.S1_at	Medtr1g095070.1
Msa.3002.1.S1_at	Medtr1g095070.2
Msa.3003.1.S1_at	Medtr6g033320.1
Msa.3008.1.S1_at	Medtr7g053200.1
Msa.3010.1.S1_at	Medtr4g102510.1
Msa.3015.1.S1_at	Medtr1g080860.1
Msa.3015.1.S1_at	Medtr1g080860.2
Msa.3017.1.S1_at	Medtr6g075210.1
Msa.3022.1.S1_at	Medtr1g048960.1
Msa.3023.1.S1_at	Medtr1g019110.1
Msa.3024.1.S1_at	Medtr3g104310.1
Msa.3025.1.S1_at	Medtr8g028120.1
Msa.3030.1.S1_at	Medtr5g018300.1
Msa.3031.1.S1_at	Medtr4g087620.1
Msa.3031.1.S1_at	Medtr4g087620.2
Msa.3032.1.S1_s_at	Medtr2g076670.1
Msa.3032.1.S1_s_at	Medtr2g076670.3
Msa.3032.1.S1_s_at	Medtr2g076670.2
Msa.3039.1.S1_at	Medtr1g069235.1
Msa.3042.1.S1_s_at	Medtr1g008500.1
Msa.3043.1.S1_at	Medtr8g028720.1
Msa.3046.1.S1_at	Medtr6g084690.2
Msa.3046.1.S1_at	Medtr6g084690.1
Msa.3049.1.S1_at	Medtr5g020050.2
Msa.3049.1.S1_at	Medtr5g020050.1
Msa.3049.1.S1_at	Medtr5g020050.3
Msa.3051.1.S1_at	Medtr4g021725.1
Msa.3055.1.S1_at	Medtr4g097670.1
Msa.3056.1.S1_at	Medtr3g107380.1
Msa.3059.1.S1_at	Medtr1g076430.1
Msa.3063.1.S1_at	Medtr2g046710.1
Msa.3064.1.S1_s_at	Medtr8g106080.1
Msa.3064.1.S1_s_at	Medtr8g106020.1
Msa.3064.1.S1_s_at	Medtr5g075240.1
Msa.3065.1.S1_at	Medtr4g063950.1
Msa.3066.1.S1_at	Medtr3g463900.1
Msa.3072.1.S1_at	Medtr4g007300.1
Msa.3076.1.S1_at	Medtr5g040570.1
Msa.3077.1.S1_at	Medtr3g435250.1
Msa.3078.1.S1_at	Medtr2g025480.1
Msa.3079.1.S1_at	Medtr2g089510.1
Msa.3090.1.S1_at	Medtr3g091420.3
Msa.3090.1.S1_at	Medtr3g091420.2
Msa.3090.1.S1_at	Medtr3g091420.1
Msa.3095.1.S1_at	Medtr1g102550.1
Msa.3098.1.S1_at	Medtr7g005540.1
Msa.3099.1.S1_at	Medtr4g053120.1
Msa.3101.1.S1_at	Medtr1g116520.2
Msa.3101.1.S1_at	Medtr1g116520.3
Msa.3101.1.S1_at	Medtr1g116520.1
Msa.3102.1.S1_at	Medtr8g471180.1
Msa.3102.1.S1_x_at	Medtr8g471180.1
Msa.3112.1.S1_at	Medtr5g088320.1
Msa.3115.1.S1_at	Medtr5g098785.1
Msa.3118.1.S1_at	Medtr1g026820.1
Msa.3125.1.S1_at	Medtr8g014650.1
Msa.3128.1.S1_at	Medtr3g092130.1
Msa.3133.1.S1_at	Medtr4g092690.1
Msa.3134.1.S1_at	Medtr7g084300.1
Msa.3140.1.S1_at	Medtr2g017520.1
Msa.3143.1.S1_at	Medtr2g087890.1
Msa.3145.1.S1_at	Medtr3g065250.1
Msa.3145.1.S1_s_at	Medtr3g065250.1
Msa.3148.1.S1_at	Medtr3g449930.1
Msa.3148.1.S1_at	Medtr3g449930.2
Msa.3152.1.S1_at	Medtr4g103920.2
Msa.3152.1.S1_at	Medtr4g103920.1
Msa.3157.1.S1_at	Medtr8g010570.1
Msa.3157.1.S1_at	Medtr8g010570.2
Msa.3157.1.S1_at	Medtr8g010570.3
Msa.3160.1.S1_at	Medtr7g087570.1
Msa.3163.1.S1_at	Medtr1g006490.1
Msa.3170.1.S1_at	Medtr1g098680.1
Msa.3174.1.S1_at	Medtr3g102500.1
Msa.3176.1.S1_at	Medtr5g027530.1
Msa.3178.1.S1_s_at	Medtr5g088660.1
Msa.3179.1.S1_at	Medtr5g080770.1
Msa.3188.1.S1_at	Medtr1g116120.1
Msa.3191.1.S1_s_at	Medtr2g006290.1
Msa.330.1.S1_at	Medtr4g094378.1
Msa.352.1.S1_at	Medtr8g088580.2
Msa.352.1.S1_at	Medtr8g088580.1
Msa.362.1.S1_at	Medtr1g098700.1
Msa.385.1.S1_at	Medtr7g101730.1
Msa.414.1.S1_at	Medtr4g115420.1
Msa.416.1.S1_at	Medtr7g017100.1
Msa.436.1.S1_at	Medtr1g055160.2
Msa.436.1.S1_at	Medtr1g055160.1
Msa.442.1.S1_at	Medtr4g088680.1
Msa.444.1.S1_at	Medtr3g075440.1
Msa.473.1.S1_at	Medtr7g099860.1
Msa.489.1.S1_at	Medtr7g081070.2
Msa.489.1.S1_at	Medtr7g081070.1
Msa.505.1.S1_at	Medtr5g047930.6
Msa.505.1.S1_at	Medtr5g047930.7
Msa.505.1.S1_at	Medtr5g047930.2
Msa.505.1.S1_at	Medtr5g047930.4
Msa.505.1.S1_at	Medtr5g047930.5
Msa.505.1.S1_at	Medtr5g047930.3
Msa.505.1.S1_at	Medtr5g047930.1
Msa.596.1.S1_at	Medtr1g078030.1
Msa.664.1.S1_at	Medtr4g053250.3
Msa.664.1.S1_at	Medtr4g053250.2
Msa.675.1.S1_at	Medtr3g105330.1
Msa.715.1.S1_at	Medtr5g080880.1
Msa.798.1.S1_at	Medtr4g012800.1
Msa.824.1.S1_at	Medtr7g078820.1
Msa.876.1.S1_at	Medtr8g062430.1
Msa.878.1.S1_at	Medtr4g068860.1
Msa.882.1.S1_at	Medtr3g115110.1
Msa.883.1.S1_at	Medtr7g109970.1
Msa.883.1.S1_at	Medtr7g109970.2
Msa.883.1.S1_at	Medtr7g109970.3
Msa.884.1.S1_at	Medtr3g051770.1
Msa.887.1.S1_s_at	Medtr8g087540.1
Msa.888.1.S1_s_at	Medtr1g102780.1
Msa.890.1.S1_at	Medtr5g016590.1
Msa.892.1.S1_at	Medtr3g084410.1
Msa.894.1.S1_at	Medtr4g125800.3
Msa.894.1.S1_at	Medtr4g125800.1
Msa.894.1.S1_at	Medtr4g125800.2
Msa.896.1.S1_at	Medtr4g011460.1
Msa.901.1.S1_a_at	Medtr4g091240.1
Msa.901.1.S1_a_at	Medtr4g091240.2
Msa.908.1.S1_at	Medtr4g134510.1
Msa.909.1.S1_at	Medtr2g032060.1
Msa.913.1.S1_at	Medtr4g007750.1
Msa.914.1.S1_at	Medtr3g096960.1
Msa.919.1.S1_at	Medtr4g094430.1
Msa.927.1.S1_at	Medtr6g006990.6
Msa.927.1.S1_at	Medtr6g006990.4
Msa.927.1.S1_at	Medtr6g006990.3
Msa.927.1.S1_at	Medtr6g006990.5
Msa.927.1.S1_at	Medtr6g006990.2
Msa.927.1.S1_at	Medtr6g006990.1
Msa.928.1.S1_at	Medtr5g022300.2
Msa.928.1.S1_at	Medtr5g022300.1
Msa.934.1.S1_at	Medtr8g061350.1
Msa.935.1.S1_at	Medtr7g067380.1
Msa.941.1.S1_at	Medtr3g115920.2
Msa.941.1.S1_at	Medtr3g115920.3
Msa.941.1.S1_at	Medtr3g115920.1
Msa.956.1.S1_at	Medtr7g094460.1
Msa.959.1.S1_at	Medtr7g085500.1
Msa.962.1.S1_at	Medtr8g463760.1
Msa.962.1.S1_at	Medtr8g463760.2
Msa.963.1.S1_at	Medtr7g107310.1
Msa.964.1.S1_at	Medtr7g108805.1
Msa.965.1.S1_at	Medtr3g064560.1
Msa.968.1.S1_at	Medtr1g053955.1
Msa.972.1.S1_at	Medtr7g110060.2
Msa.972.1.S1_at	Medtr7g110060.1
Msa.973.1.S1_at	Medtr5g012030.1
Msa.974.1.S1_at	Medtr1g079950.2
Msa.974.1.S1_at	Medtr1g079950.3
Msa.974.1.S1_at	Medtr1g079950.4
Msa.974.1.S1_at	Medtr1g079950.5
Msa.974.1.S1_at	Medtr1g079950.6
Msa.974.1.S1_at	Medtr1g079950.7
Msa.980.1.S1_at	Medtr2g039250.1
Msa.981.1.S1_at	Medtr1g105480.1
Msa.985.1.S1_at	Medtr8g069760.1
Msa.986.1.S1_s_at	Medtr3g415650.1
Msa.992.1.S1_at	Medtr4g073250.1
Msa.995.1.S1_at	Medtr1g064320.2
Msa.995.1.S1_at	Medtr1g064320.1
Msa.996.1.S1_at	Medtr4g107940.2
Msa.996.1.S1_at	Medtr4g107940.1
Msa.998.1.S1_at	Medtr2g075950.1
MsaAffx.3537.1.S1_s_at	Medtr2g059810.1
Mtr.1.1.S1_at	Medtr5g029640.1
Mtr.1.1.S1_s_at	Medtr5g029640.1
Mtr.100.1.S1_at	Medtr5g086310.1
Mtr.1000.1.S1_at	Medtr2g036820.1
Mtr.10000.1.S1_at	Medtr7g102610.1
Mtr.10001.1.S1_at	Medtr3g079200.1
Mtr.10001.1.S1_s_at	Medtr3g079200.1
Mtr.10002.1.S1_at	Medtr4g021875.1
Mtr.10003.1.S1_at	Medtr2g059035.1
Mtr.10005.1.S1_at	Medtr5g091950.3
Mtr.10005.1.S1_at	Medtr5g091950.2
Mtr.10005.1.S1_at	Medtr5g091950.1
Mtr.10006.1.S1_at	Medtr3g085130.1
Mtr.10006.1.S1_at	Medtr3g085130.2
Mtr.10007.1.S1_at	Medtr3g091820.1
Mtr.10009.1.S1_at	Medtr3g072350.2
Mtr.10009.1.S1_at	Medtr3g072350.1
Mtr.10010.1.S1_at	Medtr1g029400.2
Mtr.10010.1.S1_at	Medtr1g029400.1
Mtr.10011.1.S1_at	Medtr6g027580.1
Mtr.10013.1.S1_at	Medtr8g106530.1
Mtr.10016.1.S1_at	Medtr1g103570.1
Mtr.10018.1.S1_at	Medtr1g030265.1
Mtr.10019.1.S1_at	Medtr7g100160.1
Mtr.1002.1.S1_at	Medtr2g036780.1
Mtr.10021.1.S1_at	Medtr1g116890.1
Mtr.10022.1.S1_at	Medtr1g107575.1
Mtr.10023.1.S1_at	Medtr7g013790.1
Mtr.10025.1.S1_at	Medtr6g028050.1
Mtr.10026.1.S1_at	Medtr0249s0070.1
Mtr.10026.1.S1_at	Medtr0249s0070.2
Mtr.10026.1.S1_at	Medtr0249s0070.3
Mtr.10026.1.S1_s_at	Medtr0249s0070.2
Mtr.10026.1.S1_s_at	Medtr0249s0070.3
Mtr.10026.1.S1_s_at	Medtr0249s0070.4
Mtr.10026.1.S1_s_at	Medtr0249s0070.1
Mtr.10029.1.S1_s_at	Medtr5g032720.1
Mtr.10030.1.S1_at	Medtr4g116460.1
Mtr.10030.1.S1_at	Medtr4g116460.2
Mtr.10031.1.S1_at	Medtr4g107330.1
Mtr.10034.1.S1_at	Medtr4g082350.1
Mtr.10035.1.S1_at	Medtr3g105050.1
Mtr.10036.1.S1_at	Medtr4g105630.2
Mtr.10036.1.S1_at	Medtr4g105630.4
Mtr.10036.1.S1_at	Medtr4g105630.3
Mtr.10036.1.S1_at	Medtr4g105630.1
Mtr.10036.1.S1_at	Medtr4g105630.6
Mtr.10036.1.S1_at	Medtr4g105630.5
Mtr.10037.1.S1_at	Medtr2g017925.1
Mtr.10037.1.S1_at	Medtr2g017925.2
Mtr.10037.1.S1_at	Medtr2g017925.3
Mtr.10039.1.S1_at	Medtr3g079520.1
Mtr.10039.1.S1_at	Medtr3g479600.1
Mtr.1004.1.S1_at	Medtr2g036710.1
Mtr.10040.1.S1_at	Medtr5g045130.1
Mtr.10042.1.S1_at	Medtr5g090430.1
Mtr.10042.1.S1_at	Medtr5g090430.2
Mtr.10043.1.S1_at	Medtr2g025710.1
Mtr.10045.1.S1_at	Medtr3g449620.1
Mtr.10046.1.S1_at	Medtr1g069735.1
Mtr.10046.1.S1_at	Medtr1g069735.3
Mtr.10046.1.S1_at	Medtr1g069735.2
Mtr.10047.1.S1_at	Medtr1g026950.1
Mtr.10048.1.S1_at	Medtr8g463650.2
Mtr.10048.1.S1_at	Medtr8g463650.4
Mtr.10048.1.S1_at	Medtr8g463650.1
Mtr.10048.1.S1_at	Medtr8g463650.3
Mtr.10049.1.S1_at	Medtr2g099040.1
Mtr.10049.1.S1_at	Medtr2g099040.4
Mtr.10049.1.S1_at	Medtr2g099040.2
Mtr.10049.1.S1_at	Medtr2g099040.3
Mtr.10051.1.S1_at	Medtr1g100210.1
Mtr.10051.1.S1_at	Medtr1g100210.3
Mtr.10051.1.S1_at	Medtr1g100210.2
Mtr.10051.1.S1_at	Medtr1g100210.4
Mtr.10053.1.S1_at	Medtr7g064010.1
Mtr.10054.1.S1_at	Medtr2g094570.2
Mtr.10054.1.S1_at	Medtr2g094570.3
Mtr.10054.1.S1_at	Medtr2g094570.1
Mtr.10055.1.S1_at	Medtr8g104520.1
Mtr.10058.1.S1_at	Medtr5g074270.1
Mtr.10059.1.S1_at	Medtr1g069735.1
Mtr.10059.1.S1_at	Medtr1g069735.2
Mtr.10061.1.S1_at	Medtr1g020000.3
Mtr.10061.1.S1_at	Medtr1g020000.2
Mtr.10061.1.S1_at	Medtr1g020000.1
Mtr.10062.1.S1_at	Medtr3g072120.2
Mtr.10063.1.S1_at	Medtr6g015350.1
Mtr.10064.1.S1_at	Medtr2g010520.2
Mtr.10064.1.S1_at	Medtr2g010520.1
Mtr.10064.1.S1_at	Medtr2g010520.3
Mtr.10065.1.S1_at	Medtr2g021220.1
Mtr.10066.1.S1_at	Medtr2g014890.1
Mtr.10067.1.S1_s_at	Medtr2g006330.3
Mtr.10067.1.S1_s_at	Medtr2g006330.2
Mtr.10067.1.S1_s_at	Medtr2g006330.1
Mtr.10068.1.S1_at	Medtr3g111090.1
Mtr.10070.1.S1_at	Medtr7g117385.1
Mtr.10071.1.S1_at	Medtr7g110720.2
Mtr.10071.1.S1_at	Medtr7g110720.1
Mtr.10071.1.S1_s_at	Medtr7g110720.2
Mtr.10071.1.S1_s_at	Medtr7g110720.1
Mtr.10072.1.S1_at	Medtr4g080800.1
Mtr.10073.1.S1_at	Medtr8g073210.9
Mtr.10073.1.S1_at	Medtr8g073210.3
Mtr.10073.1.S1_at	Medtr8g073210.4
Mtr.10073.1.S1_at	Medtr8g073210.5
Mtr.10073.1.S1_at	Medtr8g073210.7
Mtr.10073.1.S1_at	Medtr8g073210.8
Mtr.10073.1.S1_at	Medtr8g073210.2
Mtr.10073.1.S1_at	Medtr8g073210.6
Mtr.10073.1.S1_at	Medtr8g073210.1
Mtr.10077.1.S1_at	Medtr3g086980.1
Mtr.10079.1.S1_at	Medtr1g492640.2
Mtr.10079.1.S1_at	Medtr1g492640.1
Mtr.10081.1.S1_at	Medtr4g065640.1
Mtr.10081.1.S1_s_at	Medtr4g065640.1
Mtr.10082.1.S1_at	Medtr6g007360.2
Mtr.10082.1.S1_at	Medtr6g007360.1
Mtr.10082.1.S1_at	Medtr1g115165.1
Mtr.10084.1.S1_at	Medtr2g104760.1
Mtr.10085.1.S1_at	Medtr3g086940.1
Mtr.10086.1.S1_s_at	Medtr4g075200.1
Mtr.10086.1.S1_s_at	Medtr4g075200.2
Mtr.10088.1.S1_at	Medtr1g012540.1
Mtr.10089.1.S1_at	Medtr6g034940.1
Mtr.1009.1.S1_at	Medtr7g076420.1
Mtr.10090.1.S1_at	Medtr7g097190.1
Mtr.10091.1.S1_at	Medtr3g028140.2
Mtr.10091.1.S1_at	Medtr3g028140.1
Mtr.10092.1.S1_at	Medtr6g084190.1
Mtr.10092.1.S1_at	Medtr6g084190.2
Mtr.10092.1.S1_at	Medtr6g084190.3
Mtr.10093.1.S1_at	Medtr4g090460.1
Mtr.10093.1.S1_at	Medtr4g090460.2
Mtr.10093.1.S1_x_at	Medtr4g090460.1
Mtr.10093.1.S1_x_at	Medtr4g090460.2
Mtr.10094.1.S1_at	Medtr4g009080.1
Mtr.10096.1.S1_at	Medtr3g464190.1
Mtr.10097.1.S1_at	Medtr1g111560.1
Mtr.10099.1.S1_s_at	Medtr4g071370.3
Mtr.10099.1.S1_s_at	Medtr4g071370.1
Mtr.10099.1.S1_s_at	Medtr4g071370.2
Mtr.10101.1.S1_at	Medtr3g091140.1
Mtr.10104.1.S1_at	Medtr4g068240.1
Mtr.10104.1.S1_at	Medtr4g068270.1
Mtr.10105.1.S1_s_at	Medtr3g084830.1
Mtr.10106.1.S1_at	Medtr7g100730.1
Mtr.10106.1.S1_at	Medtr7g100730.2
Mtr.10107.1.S1_at	Medtr8g093870.1
Mtr.10107.1.S1_s_at	Medtr8g093870.1
Mtr.10109.1.S1_s_at	Medtr5g086010.1
Mtr.10109.1.S1_s_at	Medtr5g086010.2
Mtr.1011.1.S1_at	Medtr7g076350.1
Mtr.10110.1.S1_at	Medtr3g085430.1
Mtr.10111.1.S1_at	Medtr2g102150.2
Mtr.10111.1.S1_at	Medtr2g102150.1
Mtr.10111.1.S1_at	Medtr2g102150.3
Mtr.10112.1.S1_at	Medtr4g095050.1
Mtr.10114.1.S1_at	Medtr6g021530.1
Mtr.10115.1.S1_at	Medtr1g107015.3
Mtr.10115.1.S1_at	Medtr1g107015.1
Mtr.10115.1.S1_at	Medtr1g107015.2
Mtr.10115.1.S1_at	Medtr1g107015.4
Mtr.10116.1.S1_at	Medtr8g070510.4
Mtr.10116.1.S1_at	Medtr8g070510.2
Mtr.10116.1.S1_at	Medtr8g070510.3
Mtr.10116.1.S1_s_at	Medtr8g070510.2
Mtr.10116.1.S1_s_at	Medtr8g070510.1
Mtr.10116.1.S1_s_at	Medtr8g070510.4
Mtr.10116.1.S1_s_at	Medtr8g070510.3
Mtr.10116.1.S1_s_at	Medtr8g070510.5
Mtr.10117.1.S1_at	Medtr8g035910.1
Mtr.10118.1.S1_at	Medtr4g123090.1
Mtr.10119.1.S1_at	Medtr4g073890.2
Mtr.10119.1.S1_at	Medtr4g073890.1
Mtr.10120.1.S1_at	Medtr4g081050.1
Mtr.10121.1.S1_at	Medtr1g107375.1
Mtr.10122.1.S1_at	Medtr8g037290.1
Mtr.10123.1.S1_at	Medtr2g039480.1
Mtr.10126.1.S1_at	Medtr3g067645.1
Mtr.10127.1.S1_at	Medtr1g088470.1
Mtr.10127.1.S1_s_at	Medtr1g088470.1
Mtr.10128.1.S1_at	Medtr1g076990.1
Mtr.10128.1.S1_at	Medtr1g076990.3
Mtr.10129.1.S1_at	Medtr5g058150.1
Mtr.10130.1.S1_at	Medtr7g056117.1
Mtr.10131.1.S1_at	Medtr4g102790.2
Mtr.10131.1.S1_at	Medtr4g102790.1
Mtr.10132.1.S1_at	Medtr5g069660.1
Mtr.10133.1.S1_at	Medtr5g010300.1
Mtr.10133.1.S1_at	Medtr5g010300.3
Mtr.10134.1.S1_at	Medtr3g449250.2
Mtr.10134.1.S1_at	Medtr3g449250.1
Mtr.10136.1.S1_at	Medtr8g030850.1
Mtr.10136.1.S1_at	Medtr8g030850.2
Mtr.10137.1.S1_at	Medtr4g106730.1
Mtr.10138.1.S1_at	Medtr4g113790.1
Mtr.10139.1.S1_at	Medtr5g041750.1
Mtr.1014.1.S1_at	Medtr7g076290.1
Mtr.10140.1.S1_at	Medtr3g450690.1
Mtr.10141.1.S1_at	Medtr7g006450.1
Mtr.10142.1.S1_at	Medtr4g071850.2
Mtr.10142.1.S1_at	Medtr4g071850.1
Mtr.10144.1.S1_at	Medtr4g017640.1
Mtr.10145.1.S1_at	Medtr1g007160.2
Mtr.10145.1.S1_at	Medtr1g007160.1
Mtr.10146.1.S1_at	Medtr6g036450.1
Mtr.10146.1.S1_s_at	Medtr6g036450.1
Mtr.10147.1.S1_at	Medtr5g021820.1
Mtr.10148.1.S1_at	Medtr1g054355.1
Mtr.10149.1.S1_at	Medtr3g058870.1
Mtr.1015.1.S1_at	Medtr7g076280.1
Mtr.10151.1.S1_s_at	Medtr4g132250.1
Mtr.10152.1.S1_at	Medtr7g077380.1
Mtr.10153.1.S1_at	Medtr3g108410.1
Mtr.10153.1.S1_s_at	Medtr3g108410.1
Mtr.10155.1.S1_at	Medtr8g073170.1
Mtr.10156.1.S1_at	Medtr8g085950.1
Mtr.10157.1.S1_at	Medtr4g134960.1
Mtr.10158.1.S1_at	Medtr7g117545.1
Mtr.10159.1.S1_at	Medtr2g095520.1
Mtr.1016.1.S1_at	Medtr5g005270.1
Mtr.10161.1.S1_at	Medtr7g108470.1
Mtr.10161.1.S1_at	Medtr7g108470.2
Mtr.10162.1.S1_at	Medtr4g121080.1
Mtr.10163.1.S1_at	Medtr4g078230.1
Mtr.10164.1.S1_at	Medtr4g035850.1
Mtr.10165.1.S1_at	Medtr1g073840.1
Mtr.10166.1.S1_at	Medtr8g085700.1
Mtr.10167.1.S1_at	Medtr2g095420.1
Mtr.10167.1.S1_at	Medtr2g095420.2
Mtr.10167.1.S1_at	Medtr2g095420.4
Mtr.10167.1.S1_at	Medtr2g095420.3
Mtr.10167.1.S1_at	Medtr2g095420.5
Mtr.10169.1.S1_at	Medtr3g099830.2
Mtr.10169.1.S1_at	Medtr3g099830.1
Mtr.10170.1.S1_at	Medtr4g111975.1
Mtr.10171.1.S1_at	Medtr4g117490.2
Mtr.10171.1.S1_at	Medtr4g117490.1
Mtr.10172.1.S1_at	Medtr7g093740.1
Mtr.10173.1.S1_at	Medtr1g105360.1
Mtr.10174.1.S1_at	Medtr8g011300.1
Mtr.10175.1.S1_at	Medtr4g104610.1
Mtr.10176.1.S1_at	Medtr7g051210.1
Mtr.10177.1.S1_at	Medtr4g087900.4
Mtr.10177.1.S1_at	Medtr4g087900.2
Mtr.10177.1.S1_at	Medtr4g087900.3
Mtr.10177.1.S1_at	Medtr4g087900.5
Mtr.10177.1.S1_at	Medtr4g087900.1
Mtr.10178.1.S1_at	Medtr1g012790.2
Mtr.10178.1.S1_at	Medtr1g012790.1
Mtr.10179.1.S1_at	Medtr8g467050.1
Mtr.1018.1.S1_s_at	Medtr3g096310.4
Mtr.1018.1.S1_s_at	Medtr3g096310.2
Mtr.1018.1.S1_s_at	Medtr3g096310.1
Mtr.1018.1.S1_s_at	Medtr3g096310.3
Mtr.1018.1.S1_s_at	Medtr5g005320.1
Mtr.10181.1.S1_at	Medtr8g073210.9
Mtr.10181.1.S1_at	Medtr8g073210.3
Mtr.10181.1.S1_at	Medtr8g073210.4
Mtr.10181.1.S1_at	Medtr8g073210.5
Mtr.10181.1.S1_at	Medtr8g073210.8
Mtr.10181.1.S1_at	Medtr8g073210.2
Mtr.10181.1.S1_at	Medtr8g073210.6
Mtr.10181.1.S1_at	Medtr8g073210.1
Mtr.10181.1.S1_at	Medtr8g073210.7
Mtr.10182.1.S1_at	Medtr2g088860.1
Mtr.10183.1.S1_s_at	Medtr8g023620.1
Mtr.10184.1.S1_at	Medtr4g043660.1
Mtr.10184.1.S1_at	Medtr0005s0130.1
Mtr.10184.1.S1_at	Medtr4g043660.2
Mtr.10186.1.S1_at	Medtr4g094100.1
Mtr.10187.1.S1_at	Medtr4g094285.1
Mtr.10188.1.S1_at	Medtr7g073280.1
Mtr.10188.1.S1_x_at	Medtr7g073280.1
Mtr.10189.1.S1_at	Medtr6g088280.1
Mtr.10190.1.S1_at	Medtr8g027495.1
Mtr.10192.1.S1_at	Medtr8g027465.1
Mtr.10193.1.S1_at	Medtr4g123670.1
Mtr.10194.1.S1_at	Medtr7g094890.1
Mtr.10195.1.S1_at	Medtr2g018135.1
Mtr.10197.1.S1_at	Medtr4g118340.1
Mtr.10198.1.S1_at	Medtr1g094010.1
Mtr.10199.1.S1_at	Medtr7g052230.1
Mtr.10199.1.S1_s_at	Medtr7g052230.1
Mtr.1020.1.S1_at	Medtr5g005350.1
Mtr.10200.1.S1_at	Medtr7g079510.2
Mtr.10200.1.S1_at	Medtr7g079510.1
Mtr.10201.1.S1_at	Medtr3g107060.1
Mtr.10202.1.S1_at	Medtr7g023250.1
Mtr.10203.1.S1_at	Medtr4g093870.1
Mtr.10203.1.S1_s_at	Medtr4g093870.1
Mtr.10204.1.S1_at	Medtr7g112320.2
Mtr.10204.1.S1_at	Medtr7g112320.6
Mtr.10204.1.S1_at	Medtr7g112320.5
Mtr.10204.1.S1_at	Medtr7g112320.1
Mtr.10204.1.S1_at	Medtr7g112320.3
Mtr.10206.1.S1_at	Medtr4g009620.1
Mtr.10207.1.S1_at	Medtr4g106970.1
Mtr.10209.1.S1_at	Medtr7g096040.1
Mtr.10211.1.S1_at	Medtr4g051565.1
Mtr.10211.1.S1_at	Medtr4g051565.3
Mtr.10211.1.S1_at	Medtr4g051565.2
Mtr.10212.1.S1_at	Medtr5g026260.1
Mtr.10213.1.S1_at	Medtr8g093460.1
Mtr.10214.1.S1_at	Medtr1g071130.1
Mtr.10215.1.S1_at	Medtr2g096740.1
Mtr.10215.1.S1_at	Medtr2g096740.2
Mtr.10216.1.S1_at	Medtr4g132590.1
Mtr.10216.1.S1_at	Medtr4g132590.2
Mtr.10218.1.S1_at	Medtr8g102030.1
Mtr.10218.1.S1_at	Medtr8g102030.2
Mtr.10219.1.S1_at	Medtr7g017360.1
Mtr.10219.1.S1_at	Medtr7g017360.6
Mtr.10219.1.S1_at	Medtr7g017360.2
Mtr.10219.1.S1_at	Medtr7g017360.3
Mtr.10219.1.S1_at	Medtr7g017360.4
Mtr.10219.1.S1_at	Medtr7g017360.7
Mtr.10219.1.S1_at	Medtr7g017360.5
Mtr.1022.1.S1_at	Medtr5g005440.1
Mtr.10220.1.S1_s_at	Medtr3g021430.1
Mtr.10221.1.S1_at	Medtr4g118610.1
Mtr.10221.1.S1_at	Medtr4g118610.2
Mtr.10222.1.S1_at	Medtr2g100870.1
Mtr.10223.1.S1_at	Medtr4g127210.3
Mtr.10223.1.S1_at	Medtr4g127210.1
Mtr.10223.1.S1_at	Medtr4g127210.2
Mtr.10225.1.S1_at	Medtr1g094165.1
Mtr.10225.1.S1_at	Medtr8g023010.1
Mtr.10226.1.S1_at	Medtr0144s0010.1
Mtr.10227.1.S1_at	Medtr6g004670.1
Mtr.10229.1.S1_at	Medtr3g092090.1
Mtr.10229.1.S1_at	Medtr3g092090.2
Mtr.10230.1.S1_at	Medtr8g494240.6
Mtr.10230.1.S1_at	Medtr8g494240.2
Mtr.10230.1.S1_at	Medtr8g494240.4
Mtr.10230.1.S1_at	Medtr8g494240.5
Mtr.10230.1.S1_at	Medtr8g494240.3
Mtr.10230.1.S1_at	Medtr8g494240.1
Mtr.10230.1.S1_at	Medtr0095s0040.1
Mtr.10231.1.S1_at	Medtr7g100570.1
Mtr.10232.1.S1_at	Medtr5g034780.1
Mtr.10233.1.S1_at	Medtr7g096040.1
Mtr.10234.1.S1_at	Medtr8g102800.1
Mtr.10234.1.S1_s_at	Medtr8g102800.1
Mtr.10235.1.S1_at	Medtr7g082300.1
Mtr.10238.1.S1_at	Medtr1g111570.1
Mtr.10239.1.S1_at	Medtr4g093750.1
Mtr.10239.1.S1_at	Medtr4g093750.2
Mtr.10242.1.S1_at	Medtr1g072720.1
Mtr.10242.1.S1_at	Medtr1g072720.2
Mtr.10244.1.S1_at	Medtr3g015440.1
Mtr.10244.1.S1_at	Medtr3g015440.3
Mtr.10244.1.S1_at	Medtr3g015440.2
Mtr.10246.1.S1_at	Medtr5g064040.1
Mtr.10247.1.S1_at	Medtr5g089110.2
Mtr.10247.1.S1_at	Medtr5g089110.1
Mtr.10248.1.S1_at	Medtr4g114210.1
Mtr.10249.1.S1_at	Medtr3g033955.1
Mtr.10251.1.S1_at	Medtr1g096450.1
Mtr.10251.1.S1_at	Medtr1g096450.2
Mtr.10252.1.S1_at	Medtr4g051662.1
Mtr.10253.1.S1_at	Medtr5g029190.1
Mtr.10253.1.S1_at	Medtr5g029190.2
Mtr.10254.1.S1_at	Medtr8g093460.1
Mtr.10255.1.S1_at	Medtr4g102750.1
Mtr.10256.1.S1_at	Medtr0024s0020.1
Mtr.10257.1.S1_at	Medtr4g067260.1
Mtr.10257.1.S1_at	Medtr4g067260.2
Mtr.10258.1.S1_at	Medtr2g019810.1
Mtr.10259.1.S1_at	Medtr3g075110.1
Mtr.10261.1.S1_at	Medtr2g014890.1
Mtr.10262.1.S1_at	Medtr1g114540.1
Mtr.10263.1.S1_at	Medtr2g012360.1
Mtr.10263.1.S1_at	Medtr2g012360.2
Mtr.10263.1.S1_at	Medtr4g050765.1
Mtr.10264.1.S1_at	Medtr2g007060.1
Mtr.10265.1.S1_at	Medtr3g034670.1
Mtr.10265.1.S1_s_at	Medtr3g034670.1
Mtr.10266.1.S1_at	Medtr2g014490.2
Mtr.10266.1.S1_at	Medtr2g014490.1
Mtr.10267.1.S1_a_at	Medtr7g112650.1
Mtr.10267.1.S1_at	Medtr7g112650.1
Mtr.10269.1.S1_at	Medtr1g110980.1
Mtr.10270.1.S1_at	Medtr2g089340.1
Mtr.10272.1.S1_at	Medtr1g041285.1
Mtr.10273.1.S1_at	Medtr3g026110.1
Mtr.10274.1.S1_at	Medtr1g079730.1
Mtr.10275.1.S1_s_at	Medtr2g438020.1
Mtr.10276.1.S1_at	Medtr3g078090.1
Mtr.10277.1.S1_at	Medtr7g084250.2
Mtr.10277.1.S1_at	Medtr7g084250.1
Mtr.10278.1.S1_at	Medtr5g020000.1
Mtr.1028.1.S1_at	Medtr4g087635.1
Mtr.10280.1.S1_at	Medtr3g067775.1
Mtr.10282.1.S1_at	Medtr7g075660.1
Mtr.10283.1.S1_at	Medtr8g077290.1
Mtr.10283.1.S1_at	Medtr8g077290.2
Mtr.10284.1.S1_at	Medtr7g077150.2
Mtr.10284.1.S1_at	Medtr7g077150.1
Mtr.10285.1.S1_at	Medtr3g020510.1
Mtr.10286.1.S1_at	Medtr3g019530.1
Mtr.10286.1.S1_at	Medtr3g019530.3
Mtr.10286.1.S1_at	Medtr3g019530.4
Mtr.10286.1.S1_at	Medtr3g019530.2
Mtr.10287.1.S1_at	Medtr7g039450.1
Mtr.10287.1.S1_at	Medtr5g040170.1
Mtr.10288.1.S1_at	Medtr2g100030.1
Mtr.10289.1.S1_at	Medtr3g013440.1
Mtr.10290.1.S1_at	Medtr5g085010.1
Mtr.10291.1.S1_at	Medtr3g084850.2
Mtr.10291.1.S1_at	Medtr3g084850.1
Mtr.10292.1.S1_at	Medtr2g069560.11
Mtr.10292.1.S1_at	Medtr2g069560.5
Mtr.10292.1.S1_at	Medtr2g069560.9
Mtr.10292.1.S1_at	Medtr2g069560.4
Mtr.10292.1.S1_at	Medtr2g069560.7
Mtr.10292.1.S1_at	Medtr2g069560.8
Mtr.10292.1.S1_at	Medtr2g069560.10
Mtr.10292.1.S1_at	Medtr2g069560.6
Mtr.10292.1.S1_at	Medtr2g069560.1
Mtr.10292.1.S1_at	Medtr2g069560.2
Mtr.10292.1.S1_at	Medtr2g069560.12
Mtr.10292.1.S1_at	Medtr2g069560.3
Mtr.10293.1.S1_at	Medtr3g118360.2
Mtr.10293.1.S1_at	Medtr3g118360.4
Mtr.10293.1.S1_at	Medtr3g118360.3
Mtr.10293.1.S1_at	Medtr3g118360.1
Mtr.10294.1.S1_at	Medtr1g113000.3
Mtr.10294.1.S1_at	Medtr1g113000.2
Mtr.10294.1.S1_at	Medtr1g113000.1
Mtr.10295.1.S1_at	Medtr3g092230.1
Mtr.10296.1.S1_at	Medtr4g088960.2
Mtr.10296.1.S1_at	Medtr4g088960.1
Mtr.10296.1.S1_at	Medtr4g088960.3
Mtr.10297.1.S1_at	Medtr4g075290.1
Mtr.10298.1.S1_at	Medtr3g088040.1
Mtr.10299.1.S1_at	Medtr3g100620.1
Mtr.10300.1.S1_at	Medtr2g022950.1
Mtr.10301.1.S1_s_at	Medtr3g084030.4
Mtr.10301.1.S1_s_at	Medtr3g084030.2
Mtr.10301.1.S1_s_at	Medtr3g084030.1
Mtr.10301.1.S1_s_at	Medtr3g084030.3
Mtr.10301.1.S1_s_at	Medtr3g084030.5
Mtr.10304.1.S1_at	Medtr8g080460.1
Mtr.10305.1.S1_at	Medtr2g023500.4
Mtr.10305.1.S1_at	Medtr2g023500.2
Mtr.10305.1.S1_at	Medtr2g023500.5
Mtr.10305.1.S1_at	Medtr2g023500.1
Mtr.10305.1.S1_at	Medtr2g023500.3
Mtr.10306.1.S1_at	Medtr4g017630.1
Mtr.10307.1.S1_at	Medtr7g058510.2
Mtr.10307.1.S1_at	Medtr7g058510.1
Mtr.10307.1.S1_at	Medtr7g058510.3
Mtr.10308.1.S1_at	Medtr6g034920.1
Mtr.10309.1.S1_at	Medtr1g016780.1
Mtr.10310.1.S1_at	Medtr2g073240.1
Mtr.10311.1.S1_at	Medtr2g035190.1
Mtr.10312.1.S1_at	Medtr7g015960.1
Mtr.10312.1.S1_at	Medtr7g015960.2
Mtr.10313.1.S1_at	Medtr2g076960.1
Mtr.10314.1.S1_at	Medtr5g027840.1
Mtr.10315.1.S1_at	Medtr4g109610.1
Mtr.10316.1.S1_at	Medtr1g022385.1
Mtr.10317.1.S1_at	Medtr2g035220.1
Mtr.10318.1.S1_at	Medtr5g075580.2
Mtr.10318.1.S1_at	Medtr5g075580.1
Mtr.10319.1.S1_at	Medtr2g035210.1
Mtr.10320.1.S1_at	Medtr1g048370.1
Mtr.10321.1.S1_at	Medtr5g094230.2
Mtr.10321.1.S1_at	Medtr5g094230.1
Mtr.10322.1.S1_at	Medtr4g005410.1
Mtr.10323.1.S1_at	Medtr7g006280.2
Mtr.10323.1.S1_at	Medtr7g006280.1
Mtr.10324.1.S1_at	Medtr4g109650.1
Mtr.10327.1.S1_at	Medtr2g031310.1
Mtr.1033.1.S1_at	Medtr1g082650.1
Mtr.1033.1.S1_s_at	Medtr1g082650.1
Mtr.10330.1.S1_at	Medtr1g054100.1
Mtr.10330.1.S1_at	Medtr1g054100.2
Mtr.10330.1.S1_s_at	Medtr4g092970.1
Mtr.10330.1.S1_s_at	Medtr1g054100.2
Mtr.10330.1.S1_s_at	Medtr1g054100.1
Mtr.10330.1.S1_s_at	Medtr1g053780.1
Mtr.10330.1.S1_x_at	Medtr1g054100.1
Mtr.10330.1.S1_x_at	Medtr1g054100.2
Mtr.10331.1.S1_at	Medtr4g079160.1
Mtr.10332.1.S1_at	Medtr8g074335.1
Mtr.10337.1.S1_at	Medtr4g094262.1
Mtr.10338.1.S1_s_at	Medtr2g042900.2
Mtr.10338.1.S1_s_at	Medtr2g042900.1
Mtr.1034.1.S1_at	Medtr1g082660.1
Mtr.1034.1.S1_at	Medtr1g082660.2
Mtr.10340.1.S1_at	Medtr4g058950.1
Mtr.10340.1.S1_at	Medtr4g058950.2
Mtr.10341.1.S1_at	Medtr1g008700.1
Mtr.10342.1.S1_at	Medtr1g105495.1
Mtr.10344.1.S1_at	Medtr7g092070.1
Mtr.10345.1.S1_s_at	Medtr2g007840.1
Mtr.10345.1.S1_s_at	Medtr2g007840.2
Mtr.10345.1.S1_s_at	Medtr2g007840.3
Mtr.10347.1.S1_at	Medtr7g106210.1
Mtr.10348.1.S1_at	Medtr2g035470.2
Mtr.10349.1.S1_s_at	Medtr2g042900.2
Mtr.10349.1.S1_s_at	Medtr2g042900.1
Mtr.1035.1.S1_at	Medtr1g082670.1
Mtr.10354.1.S1_at	Medtr5g040570.1
Mtr.10355.1.S1_at	Medtr1g095650.2
Mtr.10355.1.S1_at	Medtr1g095650.1
Mtr.10356.1.S1_at	Medtr2g029750.1
Mtr.10358.1.S1_at	Medtr8g099985.4
Mtr.10358.1.S1_at	Medtr8g099985.1
Mtr.10358.1.S1_at	Medtr8g099985.3
Mtr.10358.1.S1_at	Medtr8g099985.2
Mtr.1036.1.S1_at	Medtr1g082690.1
Mtr.10360.1.S1_s_at	Medtr5g065980.2
Mtr.10360.1.S1_s_at	Medtr5g065980.1
Mtr.10360.1.S1_s_at	Medtr5g065980.3
Mtr.10361.1.S1_at	Medtr8g045490.1
Mtr.10363.1.S1_x_at	Medtr8g045640.1
Mtr.10364.1.S1_at	Medtr8g045400.1
Mtr.10365.1.S1_s_at	Medtr8g060850.1
Mtr.10366.1.S1_at	Medtr8g060850.1
Mtr.10367.1.S1_at	Medtr2g436620.1
Mtr.10367.1.S1_at	Medtr2g436620.2
Mtr.10369.1.S1_at	Medtr7g084300.1
Mtr.10370.1.S1_at	Medtr2g029800.1
Mtr.10371.1.S1_at	Medtr1g023000.1
Mtr.10372.1.S1_at	Medtr7g072510.1
Mtr.10373.1.S1_at	Medtr2g029910.1
Mtr.10375.1.S1_at	Medtr4g029200.1
Mtr.10376.1.S1_at	Medtr4g123810.1
Mtr.10377.1.S1_at	Medtr5g025960.1
Mtr.10377.1.S1_s_at	Medtr5g025960.1
Mtr.10379.1.S1_at	Medtr5g034840.1
Mtr.1038.1.S1_at	Medtr1g082730.1
Mtr.10382.1.S1_at	Medtr7g016060.1
Mtr.10385.1.S1_at	Medtr1g074410.1
Mtr.10386.1.S1_at	Medtr1g074410.1
Mtr.10388.1.S1_at	Medtr8g096880.1
Mtr.10388.1.S1_at	Medtr8g096880.3
Mtr.10388.1.S1_at	Medtr8g096880.2
Mtr.10389.1.S1_s_at	Medtr8g096880.3
Mtr.10389.1.S1_s_at	Medtr8g096880.1
Mtr.10389.1.S1_s_at	Medtr8g096880.2
Mtr.1039.1.S1_at	Medtr1g082740.1
Mtr.10390.1.S1_at	Medtr1g017520.1
Mtr.10392.1.S1_at	Medtr2g094270.2
Mtr.10392.1.S1_at	Medtr2g094270.1
Mtr.10393.1.S1_at	Medtr4g081130.1
Mtr.10394.1.S1_at	Medtr7g079110.1
Mtr.10395.1.S1_at	Medtr3g005560.2
Mtr.10396.1.S1_at	Medtr7g106000.1
Mtr.10397.1.S1_at	Medtr5g026500.1
Mtr.10397.1.S1_at	Medtr5g026430.1
Mtr.10398.1.S1_at	Medtr4g125300.1
Mtr.10399.1.S1_at	Medtr5g046030.1
Mtr.1040.1.S1_at	Medtr1g082750.1
Mtr.10400.1.S1_at	Medtr4g007030.1
Mtr.10402.1.S1_at	Medtr8g023790.1
Mtr.10403.1.S1_at	Medtr1g069235.1
Mtr.10404.1.S1_at	Medtr7g101395.1
Mtr.10407.1.S1_at	Medtr3g104260.1
Mtr.10407.1.S1_at	Medtr3g104260.2
Mtr.10407.1.S1_s_at	Medtr3g104260.1
Mtr.10407.1.S1_s_at	Medtr3g104260.2
Mtr.10407.1.S1_s_at	Medtr4g019850.2
Mtr.10407.1.S1_s_at	Medtr4g019850.1
Mtr.10408.1.S1_at	Medtr3g104260.1
Mtr.10408.1.S1_at	Medtr3g104260.2
Mtr.10409.1.S1_at	Medtr8g007235.1
Mtr.1041.1.S1_at	Medtr1g082760.1
Mtr.10410.1.S1_at	Medtr4g022850.4
Mtr.10410.1.S1_at	Medtr4g022850.1
Mtr.10410.1.S1_at	Medtr4g022850.2
Mtr.10410.1.S1_s_at	Medtr4g022850.4
Mtr.10410.1.S1_s_at	Medtr4g022850.1
Mtr.10410.1.S1_s_at	Medtr4g022850.2
Mtr.10412.1.S1_at	Medtr8g005175.1
Mtr.10412.1.S1_at	Medtr8g005175.2
Mtr.10413.1.S1_at	Medtr3g088220.1
Mtr.10414.1.S1_at	Medtr1g018790.1
Mtr.10415.1.S1_at	Medtr3g084310.1
Mtr.10415.1.S1_at	Medtr3g084310.3
Mtr.10416.1.S1_at	Medtr5g064500.1
Mtr.10417.1.S1_at	Medtr2g009080.1
Mtr.10418.1.S1_at	Medtr2g009080.1
Mtr.10419.1.S1_at	Medtr8g022820.4
Mtr.1042.1.S1_at	Medtr1g082770.1
Mtr.10420.1.S1_a_at	Medtr6g466320.1
Mtr.10420.1.S1_at	Medtr6g466320.1
Mtr.10421.1.S1_at	Medtr5g076080.1
Mtr.10421.1.S1_at	Medtr5g076080.3
Mtr.10421.1.S1_at	Medtr5g076080.2
Mtr.10422.1.S1_at	Medtr6g071070.1
Mtr.10423.1.S1_at	Medtr5g085900.1
Mtr.10424.1.S1_at	Medtr4g100450.1
Mtr.10425.1.S1_at	Medtr4g100420.1
Mtr.10426.1.S1_at	Medtr1g103100.1
Mtr.10426.1.S1_at	Medtr3g012040.1
Mtr.10427.1.S1_at	Medtr4g068560.1
Mtr.10428.1.S1_at	Medtr6g005470.1
Mtr.10430.1.S1_s_at	Medtr8g098850.1
Mtr.10430.1.S1_s_at	Medtr8g098850.2
Mtr.10431.1.S1_at	Medtr1g040675.1
Mtr.10431.1.S1_at	Medtr1g040675.2
Mtr.10432.1.S1_at	Medtr1g093350.1
Mtr.10433.1.S1_at	Medtr5g055820.1
Mtr.10434.1.S1_at	Medtr5g048550.1
Mtr.10435.1.S1_s_at	Medtr5g048550.1
Mtr.10436.1.S1_at	Medtr8g073345.1
Mtr.10436.1.S1_at	Medtr8g073345.2
Mtr.10437.1.S1_at	Medtr8g028125.1
Mtr.10438.1.S1_at	Medtr6g059530.1
Mtr.10439.1.S1_at	Medtr3g078770.1
Mtr.1044.1.S1_at	Medtr1g082790.1
Mtr.1044.1.S1_s_at	Medtr1g082790.1
Mtr.10440.1.S1_at	Medtr4g035880.1
Mtr.10441.1.S1_at	Medtr1g072260.1
Mtr.10442.1.S1_at	Medtr3g086330.1
Mtr.10443.1.S1_at	Medtr2g065470.3
Mtr.10443.1.S1_at	Medtr2g065470.1
Mtr.10443.1.S1_at	Medtr2g065470.2
Mtr.10444.1.S1_at	Medtr3g085370.1
Mtr.10446.1.S1_at	Medtr8g089895.1
Mtr.10447.1.S1_s_at	Medtr3g107520.1
Mtr.10448.1.S1_at	Medtr3g107520.1
Mtr.10449.1.S1_at	Medtr4g019610.2
Mtr.1045.1.S1_at	Medtr1g082810.1
Mtr.10450.1.S1_at	Medtr3g110172.1
Mtr.10450.1.S1_at	Medtr3g110172.2
Mtr.10451.1.S1_at	Medtr8g015910.1
Mtr.10452.1.S1_at	Medtr8g015960.1
Mtr.10453.1.S1_at	Medtr1g070450.1
Mtr.10454.1.S1_at	Medtr7g092730.1
Mtr.10455.1.S1_at	Medtr3g058940.1
Mtr.10457.1.S1_at	Medtr1g102810.1
Mtr.10458.1.S1_at	Medtr4g094620.1
Mtr.10459.1.S1_at	Medtr7g037830.1
Mtr.10460.1.S1_s_at	Medtr7g032930.1
Mtr.10460.1.S1_s_at	Medtr7g032930.2
Mtr.10461.1.S1_at	Medtr0167s0060.2
Mtr.10461.1.S1_at	Medtr0167s0060.1
Mtr.10462.1.S1_at	Medtr4g068860.1
Mtr.10464.1.S1_at	Medtr5g027530.1
Mtr.10465.1.S1_at	Medtr3g092130.1
Mtr.10465.1.S1_at	Medtr3g092130.2
Mtr.10466.1.S1_at	Medtr1g105020.1
Mtr.10467.1.S1_at	Medtr0240s0040.1
Mtr.10467.1.S1_at	Medtr0240s0040.2
Mtr.10468.1.S1_at	Medtr1g017270.1
Mtr.10468.1.S1_at	Medtr1g017270.2
Mtr.10470.1.S1_at	Medtr6g477980.1
Mtr.10470.1.S1_at	Medtr6g477980.2
Mtr.10472.1.S1_at	Medtr3g077017.1
Mtr.10472.1.S1_at	Medtr3g077017.2
Mtr.10473.1.S1_at	Medtr1g078030.1
Mtr.10475.1.S1_at	Medtr7g109520.1
Mtr.10476.1.S1_at	Medtr7g092720.1
Mtr.10477.1.S1_at	Medtr2g085090.1
Mtr.10477.1.S1_at	Medtr1g091057.1
Mtr.10477.1.S1_at	Medtr1g091057.2
Mtr.10479.1.S1_at	Medtr1g042300.1
Mtr.10479.1.S1_at	Medtr1g042300.2
Mtr.10480.1.S1_at	Medtr2g021255.1
Mtr.10480.1.S1_at	Medtr2g021255.2
Mtr.10481.1.S1_at	Medtr4g094815.1
Mtr.10482.1.S1_at	Medtr1g045860.1
Mtr.10483.1.S1_at	Medtr1g052175.1
Mtr.10484.1.S1_at	Medtr3g110065.1
Mtr.10484.1.S1_at	Medtr3g110065.3
Mtr.10485.1.S1_at	Medtr5g065880.1
Mtr.10486.1.S1_at	Medtr4g063600.1
Mtr.10486.1.S1_at	Medtr4g063600.4
Mtr.10486.1.S1_at	Medtr4g063600.2
Mtr.10486.1.S1_at	Medtr4g063600.3
Mtr.10489.1.S1_s_at	Medtr3g088110.2
Mtr.10489.1.S1_s_at	Medtr3g088110.1
Mtr.10490.1.S1_at	Medtr3g462400.1
Mtr.10492.1.S1_x_at	Medtr4g088160.1
Mtr.10493.1.S1_at	Medtr5g014330.1
Mtr.10494.1.S1_x_at	Medtr7g065265.1
Mtr.10495.1.S1_at	Medtr4g088115.1
Mtr.10496.1.S1_at	Medtr8g042650.1
Mtr.10497.1.S1_at	Medtr3g079600.1
Mtr.10499.1.S1_at	Medtr1g016850.1
Mtr.10500.1.S1_at	Medtr5g076590.1
Mtr.10501.1.S1_at	Medtr4g094270.1
Mtr.10502.1.S1_at	Medtr3g467430.1
Mtr.10502.1.S1_s_at	Medtr3g467430.1
Mtr.10502.1.S1_s_at	Medtr3g467420.1
Mtr.10503.1.S1_at	Medtr2g100410.1
Mtr.10504.1.S1_at	Medtr3g070720.2
Mtr.10505.1.S1_at	Medtr3g069280.1
Mtr.10507.1.S1_s_at	Medtr8g067530.1
Mtr.10508.1.S1_at	Medtr7g066250.1
Mtr.1051.1.S1_at	Medtr1g041700.1
Mtr.10510.1.S1_s_at	Medtr1g034260.1
Mtr.10511.1.S1_at	Medtr1g059580.2
Mtr.10511.1.S1_at	Medtr1g059580.4
Mtr.10511.1.S1_at	Medtr1g059580.3
Mtr.10511.1.S1_at	Medtr1g059580.1
Mtr.10512.1.S1_s_at	Medtr1g059580.2
Mtr.10512.1.S1_s_at	Medtr1g059580.4
Mtr.10512.1.S1_s_at	Medtr1g059580.3
Mtr.10512.1.S1_s_at	Medtr1g059580.1
Mtr.10513.1.S1_at	Medtr4g073690.2
Mtr.10513.1.S1_at	Medtr4g073690.1
Mtr.10514.1.S1_at	Medtr4g013210.1
Mtr.10514.1.S1_at	Medtr4g013210.4
Mtr.10514.1.S1_at	Medtr4g013210.5
Mtr.10514.1.S1_at	Medtr4g013210.6
Mtr.10515.1.S1_at	Medtr8g010160.1
Mtr.10516.1.S1_at	Medtr8g010170.1
Mtr.10517.1.S1_at	Medtr4g122260.1
Mtr.10518.1.S1_at	Medtr6g033260.3
Mtr.10518.1.S1_at	Medtr6g033260.2
Mtr.10518.1.S1_at	Medtr6g033260.1
Mtr.1052.1.S1_at	Medtr1g051420.1
Mtr.10520.1.S1_s_at	Medtr4g012740.1
Mtr.10522.1.S1_s_at	Medtr4g074670.2
Mtr.10522.1.S1_s_at	Medtr4g074670.1
Mtr.10523.1.S1_at	Medtr4g124080.1
Mtr.10524.1.S1_at	Medtr3g094250.1
Mtr.10525.1.S1_at	Medtr0086s0010.1
Mtr.10526.1.S1_at	Medtr4g094242.1
Mtr.10527.1.S1_at	Medtr1g109200.1
Mtr.10531.1.S1_at	Medtr3g078633.1
Mtr.10531.1.S1_at	Medtr3g078633.2
Mtr.10532.1.S1_s_at	Medtr2g076670.1
Mtr.10532.1.S1_s_at	Medtr2g076670.3
Mtr.10532.1.S1_s_at	Medtr2g076670.2
Mtr.10533.1.S1_at	Medtr5g006840.1
Mtr.10533.1.S1_at	Medtr2g050000.1
Mtr.10534.1.S1_at	Medtr6g091630.3
Mtr.10534.1.S1_at	Medtr6g091630.2
Mtr.10534.1.S1_at	Medtr6g091630.1
Mtr.10535.1.S1_at	Medtr1g112510.1
Mtr.10536.1.S1_at	Medtr7g068780.1
Mtr.10536.1.S1_at	Medtr7g068780.2
Mtr.10537.1.S1_at	Medtr3g111980.1
Mtr.10538.1.S1_at	Medtr2g082220.1
Mtr.10539.1.S1_at	Medtr2g082510.1
Mtr.10540.1.S1_at	Medtr1g111090.1
Mtr.10541.1.S1_s_at	Medtr3g110650.1
Mtr.10541.1.S1_s_at	Medtr3g110650.2
Mtr.10542.1.S1_at	Medtr6g045643.1
Mtr.10543.1.S1_at	Medtr7g108830.1
Mtr.10544.1.S1_at	Medtr1g047200.1
Mtr.10547.1.S1_s_at	Medtr2g040830.1
Mtr.10547.1.S1_s_at	Medtr2g040690.1
Mtr.10548.1.S1_at	Medtr3g100160.1
Mtr.10549.1.S1_at	Medtr5g008890.1
Mtr.10550.1.S1_at	Medtr6g084690.2
Mtr.10550.1.S1_at	Medtr6g084690.1
Mtr.10553.1.S1_at	Medtr3g079480.1
Mtr.10554.1.S1_at	Medtr6g043520.3
Mtr.10554.1.S1_at	Medtr6g043520.1
Mtr.10554.1.S1_at	Medtr6g043520.2
Mtr.10556.1.S1_at	Medtr1g045550.1
Mtr.10557.1.S1_at	Medtr2g102670.1
Mtr.10557.1.S1_at	Medtr2g102660.1
Mtr.10558.1.S1_at	Medtr2g102640.1
Mtr.10559.1.S1_at	Medtr1g014640.1
Mtr.10559.1.S1_x_at	Medtr1g014640.1
Mtr.10560.1.S1_at	Medtr3g108090.1
Mtr.10561.1.S1_at	Medtr3g108100.1
Mtr.10562.1.S1_at	Medtr3g107810.1
Mtr.10563.1.S1_at	Medtr3g114780.1
Mtr.10565.1.S1_at	Medtr8g099245.1
Mtr.10566.1.S1_at	Medtr2g100340.1
Mtr.10567.1.S1_s_at	Medtr2g100340.1
Mtr.10568.1.S1_at	Medtr7g092810.1
Mtr.10568.1.S1_at	Medtr7g092810.2
Mtr.10569.1.S1_at	Medtr3g030850.1
Mtr.1057.1.S1_at	Medtr1g041820.1
Mtr.10570.1.S1_at	Medtr3g085070.1
Mtr.10571.1.S1_at	Medtr4g074350.1
Mtr.10571.1.S1_at	Medtr4g074350.2
Mtr.10572.1.S1_at	Medtr8g012550.1
Mtr.10573.1.S1_at	Medtr4g011020.1
Mtr.10575.1.S1_at	Medtr5g023210.1
Mtr.10576.1.S1_at	Medtr4g076210.1
Mtr.10578.1.S1_at	Medtr3g055570.1
Mtr.10578.1.S1_at	Medtr3g055570.2
Mtr.10579.1.S1_at	Medtr3g065130.1
Mtr.1058.1.S1_at	Medtr1g041830.1
Mtr.10581.1.S1_at	Medtr2g020040.1
Mtr.10583.1.S1_at	Medtr3g088440.1
Mtr.10583.1.S1_at	Medtr3g088440.2
Mtr.10584.1.S1_at	Medtr8g074030.2
Mtr.10584.1.S1_at	Medtr8g074030.1
Mtr.10585.1.S1_at	Medtr1g108440.1
Mtr.10587.1.S1_at	Medtr4g104080.1
Mtr.10588.1.S1_at	Medtr4g084560.2
Mtr.10588.1.S1_at	Medtr4g084560.4
Mtr.10588.1.S1_at	Medtr4g084560.3
Mtr.10588.1.S1_at	Medtr4g084560.1
Mtr.10588.1.S1_at	Medtr4g084560.5
Mtr.10591.1.S1_at	Medtr7g053470.1
Mtr.10592.1.S1_at	Medtr8g071130.1
Mtr.10593.1.S1_at	Medtr5g053950.1
Mtr.10594.1.S1_at	Medtr5g029100.2
Mtr.10594.1.S1_at	Medtr5g029100.1
Mtr.10595.1.S1_s_at	Medtr4g121940.1
Mtr.10596.1.S1_at	Medtr1g041155.1
Mtr.10597.1.S1_at	Medtr2g019575.1
Mtr.10597.1.S1_at	Medtr8g024600.2
Mtr.10597.1.S1_at	Medtr8g024600.1
Mtr.10597.1.S1_at	Medtr2g019575.2
Mtr.10597.1.S1_at	Medtr8g024590.1
Mtr.10598.1.S1_at	Medtr4g094208.2
Mtr.10598.1.S1_at	Medtr4g094208.1
Mtr.10599.1.S1_at	Medtr7g093260.1
Mtr.1060.1.S1_at	Medtr1g041870.1
Mtr.10600.1.S1_at	Medtr3g112040.1
Mtr.10601.1.S1_at	Medtr7g103300.2
Mtr.10601.1.S1_at	Medtr7g103300.8
Mtr.10601.1.S1_at	Medtr7g103300.4
Mtr.10601.1.S1_at	Medtr7g103300.9
Mtr.10601.1.S1_at	Medtr7g103300.5
Mtr.10601.1.S1_at	Medtr7g103300.3
Mtr.10601.1.S1_at	Medtr7g103300.7
Mtr.10601.1.S1_at	Medtr7g103300.6
Mtr.10602.1.S1_at	Medtr3g075440.1
Mtr.10603.1.S1_at	Medtr3g109250.1
Mtr.10604.1.S1_at	Medtr5g059820.1
Mtr.10605.1.S1_at	Medtr1g066800.2
Mtr.10605.1.S1_at	Medtr1g066800.1
Mtr.10606.1.S1_at	Medtr2g085330.2
Mtr.10607.1.S1_at	Medtr3g115050.1
Mtr.10608.1.S1_at	Medtr0057s0130.1
Mtr.10609.1.S1_at	Medtr0057s0080.1
Mtr.10610.1.S1_at	Medtr6g033515.1
Mtr.10610.1.S1_at	Medtr6g033515.2
Mtr.10611.1.S1_at	Medtr0147s0070.1
Mtr.10612.1.S1_at	Medtr7g114900.2
Mtr.10612.1.S1_at	Medtr7g114900.1
Mtr.10613.1.S1_at	Medtr5g021760.1
Mtr.10615.1.S1_at	Medtr4g130510.1
Mtr.10615.1.S1_at	Medtr4g130510.2
Mtr.10615.1.S1_at	Medtr4g130510.3
Mtr.10615.1.S1_at	Medtr4g130510.4
Mtr.10616.1.S1_at	Medtr7g112460.1
Mtr.10617.1.S1_at	Medtr1g083700.1
Mtr.10618.1.S1_at	Medtr8g080870.1
Mtr.10618.1.S1_x_at	Medtr8g080870.1
Mtr.10619.1.S1_at	Medtr1g112660.4
Mtr.10619.1.S1_at	Medtr1g112660.1
Mtr.10619.1.S1_at	Medtr1g112660.3
Mtr.10619.1.S1_at	Medtr1g112660.2
Mtr.10620.1.S1_at	Medtr2g007930.1
Mtr.10620.1.S1_s_at	Medtr2g007930.1
Mtr.10621.1.S1_at	Medtr0009s0120.1
Mtr.10622.1.S1_at	Medtr4g104680.1
Mtr.10623.1.S1_at	Medtr4g134770.1
Mtr.10623.1.S1_at	Medtr4g134770.2
Mtr.10624.1.S1_s_at	Medtr8g038440.2
Mtr.10624.1.S1_s_at	Medtr8g038440.1
Mtr.10625.1.S1_at	Medtr1g014880.4
Mtr.10625.1.S1_at	Medtr1g014880.3
Mtr.10625.1.S1_at	Medtr1g014880.9
Mtr.10625.1.S1_at	Medtr1g014880.2
Mtr.10625.1.S1_at	Medtr1g014880.7
Mtr.10625.1.S1_at	Medtr1g014880.6
Mtr.10625.1.S1_at	Medtr1g014880.11
Mtr.10625.1.S1_at	Medtr1g014880.10
Mtr.10625.1.S1_at	Medtr1g014880.5
Mtr.10625.1.S1_at	Medtr1g014880.8
Mtr.10625.1.S1_at	Medtr1g014880.1
Mtr.10626.1.S1_at	Medtr7g063730.1
Mtr.10627.1.S1_at	Medtr5g041010.1
Mtr.10628.1.S1_at	Medtr5g021390.1
Mtr.1063.1.S1_at	Medtr1g041915.1
Mtr.10630.1.S1_at	Medtr7g082640.1
Mtr.10631.1.S1_at	Medtr7g109150.1
Mtr.10631.1.S1_at	Medtr7g109150.2
Mtr.10633.1.S1_at	Medtr7g034135.1
Mtr.10634.1.S1_at	Medtr0009s0370.1
Mtr.10635.1.S1_at	Medtr4g052910.3
Mtr.10635.1.S1_at	Medtr4g052910.2
Mtr.10636.1.S1_at	Medtr1g076150.2
Mtr.10636.1.S1_at	Medtr1g076150.1
Mtr.10637.1.S1_at	Medtr1g067490.1
Mtr.10639.1.S1_at	Medtr4g005510.1
Mtr.10640.1.S1_at	Medtr2g103150.1
Mtr.10641.1.S1_at	Medtr3g101010.1
Mtr.10642.1.S1_at	Medtr5g023170.1
Mtr.10644.1.S1_at	Medtr4g101620.2
Mtr.10644.1.S1_at	Medtr4g101620.1
Mtr.10646.1.S1_at	Medtr8g006995.1
Mtr.10648.1.S1_at	Medtr8g087310.1
Mtr.10648.1.S1_at	Medtr8g087310.2
Mtr.10649.1.S1_at	Medtr1g036510.2
Mtr.10649.1.S1_at	Medtr1g036510.1
Mtr.10649.1.S1_at	Medtr1g036510.3
Mtr.10652.1.S1_at	Medtr8g012290.1
Mtr.10652.1.S1_at	Medtr8g012290.2
Mtr.10654.1.S1_at	Medtr5g062720.1
Mtr.10656.1.S1_at	Medtr4g115620.1
Mtr.10658.1.S1_at	Medtr4g124370.1
Mtr.10658.1.S1_at	Medtr4g124370.2
Mtr.10658.1.S1_at	Medtr4g124370.3
Mtr.10658.1.S1_at	Medtr4g124370.4
Mtr.10658.1.S1_at	Medtr4g124370.5
Mtr.10660.1.S1_at	Medtr4g125100.1
Mtr.10662.1.S1_at	Medtr0004s0510.1
Mtr.10662.1.S1_at	Medtr0004s0510.2
Mtr.10663.1.S1_at	Medtr1g060590.1
Mtr.10664.1.S1_s_at	Medtr1g016970.4
Mtr.10664.1.S1_s_at	Medtr1g016970.5
Mtr.10664.1.S1_s_at	Medtr1g016970.2
Mtr.10664.1.S1_s_at	Medtr1g016970.3
Mtr.10664.1.S1_s_at	Medtr1g016970.1
Mtr.10665.1.S1_at	Medtr7g110900.2
Mtr.10666.1.S1_at	Medtr5g035770.2
Mtr.10666.1.S1_at	Medtr5g035770.4
Mtr.10666.1.S1_at	Medtr5g035770.3
Mtr.10666.1.S1_at	Medtr5g035770.1
Mtr.10667.1.S1_at	Medtr8g068330.1
Mtr.10668.1.S1_at	Medtr6g088745.1
Mtr.10668.1.S1_at	Medtr6g088745.3
Mtr.10668.1.S1_at	Medtr6g088745.2
Mtr.10669.1.S1_at	Medtr7g073550.2
Mtr.10669.1.S1_at	Medtr7g073550.1
Mtr.10670.1.S1_at	Medtr1g021825.1
Mtr.10670.1.S1_at	Medtr1g021825.3
Mtr.10670.1.S1_at	Medtr1g021825.2
Mtr.10671.1.S1_at	Medtr8g010180.2
Mtr.10671.1.S1_at	Medtr8g010180.1
Mtr.10671.1.S1_at	Medtr8g010180.3
Mtr.10672.1.S1_s_at	Medtr4g134120.1
Mtr.10672.1.S1_s_at	Medtr4g133440.1
Mtr.10673.1.S1_s_at	Medtr4g007250.1
Mtr.10675.1.S1_at	Medtr5g084930.1
Mtr.10677.1.S1_at	Medtr3g452710.1
Mtr.10677.1.S1_at	Medtr3g452710.2
Mtr.10678.1.S1_at	Medtr1g074880.2
Mtr.10678.1.S1_at	Medtr1g074880.1
Mtr.10678.1.S1_at	Medtr1g074880.4
Mtr.10678.1.S1_at	Medtr1g074880.3
Mtr.10678.1.S1_at	Medtr1g074880.5
Mtr.10679.1.S1_at	Medtr7g067460.1
Mtr.1068.1.S1_at	Medtr6g009090.1
Mtr.1068.1.S1_s_at	Medtr6g009200.1
Mtr.1068.1.S1_s_at	Medtr6g008820.4
Mtr.1068.1.S1_s_at	Medtr6g008820.3
Mtr.1068.1.S1_s_at	Medtr6g009090.1
Mtr.1068.1.S1_s_at	Medtr6g009030.1
Mtr.1068.1.S1_s_at	Medtr6g008820.1
Mtr.1068.1.S1_s_at	Medtr6g008800.1
Mtr.1068.1.S1_s_at	Medtr6g009110.1
Mtr.1068.1.S1_s_at	Medtr6g008820.2
Mtr.1068.1.S1_s_at	Medtr6g009070.1
Mtr.1068.1.S1_x_at	Medtr6g009090.1
Mtr.10681.1.S1_at	Medtr1g087200.1
Mtr.10681.1.S1_s_at	Medtr1g087200.1
Mtr.10682.1.S1_at	Medtr2g075770.1
Mtr.10683.1.S1_at	Medtr1g079810.1
Mtr.10685.1.S1_at	Medtr4g064750.1
Mtr.10686.1.S1_at	Medtr0275s0020.1
Mtr.10687.1.S1_at	Medtr4g094615.1
Mtr.10687.1.S1_at	Medtr4g094615.3
Mtr.10687.1.S1_at	Medtr4g094615.2
Mtr.10688.1.S1_at	Medtr0350s0010.1
Mtr.10688.1.S1_at	Medtr8g017630.1
Mtr.10689.1.S1_at	Medtr5g011580.1
Mtr.10690.1.S1_at	Medtr8g007305.2
Mtr.10690.1.S1_at	Medtr8g007305.1
Mtr.10691.1.S1_at	Medtr2g034090.2
Mtr.10691.1.S1_at	Medtr2g034090.1
Mtr.10692.1.S1_at	Medtr7g075600.1
Mtr.10693.1.S1_at	Medtr7g075540.1
Mtr.10694.1.S1_at	Medtr5g098250.2
Mtr.10694.1.S1_at	Medtr5g098250.3
Mtr.10694.1.S1_at	Medtr5g098250.1
Mtr.10695.1.S1_s_at	Medtr1g072560.2
Mtr.10695.1.S1_s_at	Medtr1g072560.1
Mtr.10695.1.S1_s_at	Medtr1g072560.3
Mtr.10696.1.S1_at	Medtr1g056550.1
Mtr.10697.1.S1_at	Medtr3g106570.1
Mtr.10699.1.S1_at	Medtr1g041795.1
Mtr.1070.1.S1_at	Medtr6g009020.1
Mtr.10700.1.S1_at	Medtr8g027180.1
Mtr.10701.1.S1_at	Medtr4g023030.1
Mtr.10702.1.S1_at	Medtr1g094215.1
Mtr.10702.1.S1_at	Medtr1g094215.2
Mtr.10703.1.S1_at	Medtr7g112420.2
Mtr.10703.1.S1_at	Medtr7g112420.1
Mtr.10704.1.S1_at	Medtr6g007160.1
Mtr.10705.1.S1_at	Medtr3g085210.1
Mtr.10706.1.S1_at	Medtr3g449880.2
Mtr.10706.1.S1_at	Medtr3g449880.1
Mtr.10707.1.S1_at	Medtr1g088230.1
Mtr.10708.1.S1_at	Medtr4g102000.1
Mtr.10709.1.S1_at	Medtr3g067695.1
Mtr.1071.1.S1_at	Medtr6g008970.1
Mtr.10710.1.S1_s_at	Medtr2g083940.1
Mtr.10710.1.S1_s_at	Medtr2g083940.2
Mtr.10711.1.S1_at	Medtr5g045310.2
Mtr.10711.1.S1_at	Medtr5g045310.1
Mtr.10712.1.S1_at	Medtr3g116500.4
Mtr.10712.1.S1_at	Medtr3g116500.3
Mtr.10712.1.S1_at	Medtr3g116500.2
Mtr.10712.1.S1_at	Medtr3g116500.1
Mtr.10712.1.S1_at	Medtr3g116500.5
Mtr.10713.1.S1_at	Medtr3g116500.4
Mtr.10713.1.S1_at	Medtr3g116500.1
Mtr.10713.1.S1_s_at	Medtr3g116500.2
Mtr.10713.1.S1_s_at	Medtr3g116500.1
Mtr.10713.1.S1_s_at	Medtr3g116500.4
Mtr.10713.1.S1_s_at	Medtr3g116500.3
Mtr.10713.1.S1_s_at	Medtr3g116500.5
Mtr.10714.1.S1_at	Medtr8g461260.1
Mtr.10717.1.S1_at	Medtr5g038420.1
Mtr.10717.1.S1_at	Medtr5g038420.4
Mtr.10717.1.S1_at	Medtr5g038420.2
Mtr.10717.1.S1_at	Medtr5g038420.5
Mtr.10717.1.S1_at	Medtr5g038420.3
Mtr.10717.1.S1_at	Medtr5g038420.6
Mtr.10717.1.S1_at	Medtr5g038420.7
Mtr.10718.1.S1_at	Medtr3g463760.1
Mtr.10720.1.S1_at	Medtr1g117060.4
Mtr.10720.1.S1_at	Medtr1g117060.5
Mtr.10720.1.S1_at	Medtr1g117060.2
Mtr.10720.1.S1_at	Medtr1g117060.3
Mtr.10720.1.S1_at	Medtr1g117060.1
Mtr.10721.1.S1_at	Medtr1g059670.1
Mtr.10722.1.S1_at	Medtr3g028170.1
Mtr.10723.1.S1_at	Medtr2g090020.1
Mtr.10724.1.S1_s_at	Medtr8g105350.1
Mtr.10725.1.S1_at	Medtr8g089110.1
Mtr.10726.1.S1_at	Medtr4g063310.1
Mtr.10727.1.S1_at	Medtr7g107040.1
Mtr.10728.1.S1_at	Medtr1g108290.1
Mtr.10729.1.S1_at	Medtr1g094200.1
Mtr.10729.1.S1_at	Medtr1g094200.2
[truncated: 47,153 more rows]
