# Supplementary material for: MtGSTF7, a TT19-like GST gene, is essential for accumulation of anthocyanins, but not proanthocyanins in Medicago truncatula
Source: J Exp Bot. 2022 Mar 16;73(12):4129–46. doi: 10.1093/jxb/erac112 (PMC9232208; doi:10.1093/jxb/erac112)
Supplement: erac112_suppl_Supplementary_Table_S2 [file erac112_suppl_supplementary_table_s2.xlsx]

## Sheet: Sheet1
The significantly DEGs in transcriptomic data that released by Peel et al.
1. Values for each individual data set were RMA normalized value.
2. The significantly DEGs were screened out based on the log2 based fold change value (fold change value = average_of_RMALAP1/average_of_RMAGUS, RAM value is the normalized value) ≧1 and p-value≦0.05.
3. Data used to plot the Venn diagram and clustering heatmap are highted with yellow background.
Scan REF	Gene IDs	GPeel_Gus1_1.CEL	GPeel_Gus2_2.CEL	GPeel_Gus3_3.CEL	GPeel_LAP1_18_5.CEL	GPeel_LAP1_23_6.CEL	GPeel_LAP1_8_4.CEL	average_of_RMAGUS	average_of_RMALAP1	Fold change	log2FC
Composite Element REF		Software Unknown:RMA	Software Unknown:RMA	Software Unknown:RMA	Software Unknown:RMA	Software Unknown:RMA	Software Unknown:RMA
Mtr.12557.1.S1_at	Medtr8g479390	15.6154	15.0711	14.4456	357.971	490.497	595.981	15.0441	481.483	32.0049	5.00022
Mtr.17268.1.S1_at	Medtr8g107140	54.3707	41.3734	91.3024	409.638	1082.5	2173.43	62.3488	1221.85	19.5971	4.29257
Mtr.19083.1.S1_at	Medtr8g105170	54.9742	68.7357	47.7532	349.142	436.341	735.702	57.1543	507.062	8.87179	3.14923
Mtr.43542.1.S1_at	Medtr8g103245	9.85949	11.73	12.6132	25.2568	74.9672	124.139	11.4009	74.7875	6.5598	2.71365
Msa.1808.1.S1_at	Medtr8g100135	12.0107	11.9705	10.5383	22.4208	41.4397	107.351	11.5065	57.0705	4.95986	2.3103
Mtr.44509.1.S1_at	Medtr8g098375	22.1711	19.648	21.9606	82.6386	88.9773	129.815	21.2599	100.477	4.72613	2.24066
Mtr.50547.1.S1_at	Medtr8g097200	14.0214	15.6278	21.2564	50.6097	53.2821	107.063	16.9685	70.3182	4.14403	2.05104
Mtr.18866.1.S1_at	Medtr8g097090	666.044	541.805	564.456	1389.83	1477.81	3331.13	590.768	2066.26	3.49758	1.80636
Mtr.34463.1.S1_at	Medtr8g096170	163.482	144.393	209.155	994.971	323.463	345.647	172.343	554.694	3.21854	1.68641
Mtr.5182.1.S1_at	Medtr8g090130	100.698	77.3597	111.011	523.619	167.388	190.602	96.3562	293.87	3.04982	1.60873
Mtr.10725.1.S1_at	Medtr8g089110	25.3465	14.0436	15.3416	86.5995	28.5377	45.4553	18.2439	53.5308	2.93417	1.55295
Mtr.24520.1.S1_at	Medtr8g088880	38.8888	140.049	24.3446	209.098	296.621	87.9366	67.7608	197.885	2.92035	1.54614
Mtr.46039.1.S1_at	Medtr8g087890	16.7574	9.79638	11.2747	20.2536	20.7631	54.9274	12.6095	31.9814	2.53629	1.34272
Mtr.37525.1.S1_at	Medtr8g087710	27.9855	36.8056	23.5882	32.6436	140.045	43.9081	29.4598	72.1989	2.45076	1.29323
Mtr.31517.1.S1_s_at	Medtr8g085900	10.9371	13.6675	13.1763	14.7785	28.6672	47.584	12.5936	30.3432	2.40941	1.26868
Mtr.4972.1.S1_at	Medtr8g081530	27.5219	38.2246	37.1533	62.9149	75.706	98.3061	34.2999	78.9757	2.3025	1.2032
Mtr.49412.1.S1_at	Medtr8g075950	9.68349	10.1031	11.7757	17.2105	15.1623	35.8668	10.5207	22.7465	2.16207	1.11241
Mtr.49421.1.S1_at	Medtr8g075890	8.01841	7.77003	9.8417	13.0774	14.7045	25.2356	8.54338	17.6725	2.06856	1.04863
Mtr.51156.1.S1_x_at	Medtr8g073195	109.175	55.7906	81.2673	31.8588	49.4615	39.7113	82.0778	40.3438	0.491532	-1.02464
Mtr.45386.1.S1_at	Medtr8g072890	72.7671	41.0385	41.8528	25.9178	28.6272	21.7778	51.8861	25.4409	0.490322	-1.0282
Mtr.40158.1.S1_at	Medtr8g072640	99.9142	108.986	96.0161	58.1539	58.5965	31.2541	101.639	49.3348	0.485394	-1.04277
Mtr.39445.1.S1_at	Medtr8g064530	25.5847	31.9283	35.5423	16.1971	15.925	12.8462	31.0184	14.9894	0.483243	-1.04918
Mtr.42251.1.S1_at	Medtr8g062240	59.9576	16.9087	13.2504	15.1343	14.1179	13.0642	30.0389	14.1055	0.469574	-1.09058
Mtr.5357.1.S1_at	Medtr8g061970	1437.36	622.886	651.53	277.227	560.805	420.033	903.924	419.355	0.463927	-1.10803
Mtr.40106.1.S1_s_at	Medtr8g045520	353.506	176.39	233.949	149.74	124.919	77.6668	254.615	117.442	0.461252	-1.11637
Mtr.14858.1.S1_at	Medtr8g039540	1388.41	1052.18	803.128	216.86	743.676	529.278	1081.24	496.605	0.459292	-1.12252
Mtr.49920.1.S1_s_at	Medtr8g035820	122.396	51.0431	48.9182	35.0415	39.4712	27.5269	74.1192	34.0132	0.458899	-1.12375
Mtr.19694.1.S1_at	Medtr8g035640	683.917	158.742	130.168	206.305	119.971	111.505	324.276	145.927	0.450009	-1.15197
Mtr.19693.1.S1_at	Medtr8g035630	751.289	385.274	647.828	292.638	290.291	199.263	594.797	260.731	0.438352	-1.18984
Mtr.41489.1.S1_at	Medtr8g032570	166.508	83.5366	165.823	37.4962	79.615	57.2827	138.623	58.1313	0.419349	-1.25378
Mtr.49936.1.S1_at	Medtr8g030590	56.1165	21.1556	46.2073	15.5387	16.577	19.0411	41.1598	17.0523	0.414294	-1.27127
Mtr.3530.1.S1_at	Medtr8g028145	136.592	77.5003	78.4963	26.1037	50.9292	42.8563	97.5294	39.963	0.409754	-1.28717
Mtr.35852.1.S1_at	Medtr8g022440	777.829	538.921	487.831	224.777	320.515	179.35	601.527	241.547	0.401557	-1.31632
Mtr.3200.1.S1_at	Medtr8g022430	98.2475	19.6508	20.3704	21.7414	16.7054	16.9844	46.0896	18.4771	0.400895	-1.31871
Mtr.50415.1.S1_s_at	Medtr8g018800	2611.97	249.971	713.326	580.888	308.01	525.971	1191.76	471.623	0.395738	-1.33738
Mtr.46514.1.S1_x_at	Medtr8g016975	185.239	92.2671	104.042	24.2308	81.3219	41.389	127.183	48.9806	0.385119	-1.37662
Mtr.46512.1.S1_at	Medtr8g016960	366.195	168.37	200.657	68.644	135.235	70.9989	245.074	91.6259	0.37387	-1.41939
Msa.3125.1.S1_at	Medtr8g014650	1524.09	820.039	781.569	265.805	559.805	320.549	1041.9	382.053	0.366689	-1.44737
Mtr.37919.1.S1_at	Medtr8g009590	346.589	355.832	319.138	26.1029	225.971	115.728	340.52	122.601	0.36004	-1.47377
Mtr.13545.1.S1_at	Medtr7g490330	1245.98	703.592	678.462	241.969	438.13	239.606	876.011	306.568	0.349959	-1.51474
Mtr.31198.1.S1_at	Medtr7g116520	25.1201	24.5648	58.2003	12.091	12.1627	13.4347	35.9617	12.5628	0.349338	-1.51731
Mtr.11001.1.S1_at	Medtr7g116510	103.083	32.4537	77.9103	20.7839	27.4334	19.6591	71.1491	22.6255	0.318001	-1.6529
Mtr.6182.1.S1_at	Medtr7g116500	236.887	170.305	181.318	36.5722	98.6394	50.6141	196.17	61.9419	0.315756	-1.66312
Mtr.12349.1.S1_at	Medtr7g114990	116.054	54.592	81.3897	27.1924	30.6709	20.0627	84.0118	25.9753	0.309187	-1.69345
Mtr.25501.1.S1_at	Medtr7g109830	1281.78	1298.8	703.143	117.176	568.485	263.805	1094.58	316.489	0.289143	-1.79015
Mtr.37992.1.S1_s_at	Medtr7g109480	24.5512	17.8001	72.5847	8.84319	13.5037	10.3848	38.312	10.9106	0.284782	-1.81207
Mtr.45343.1.S1_at	Medtr7g109200	402.736	243.786	299.344	20.6389	144.336	69.0033	315.289	77.9927	0.247369	-2.01526
Mtr.43087.1.S1_at	Medtr7g108905	427.19	166.907	214.864	28.7416	113.703	53.8899	269.654	65.4447	0.242699	-2.04276
Mtr.27610.1.S1_at	Medtr7g108130	248.347	85.4813	175.746	18.6812	65.921	31.5928	169.858	38.7317	0.228024	-2.13274
Mtr.929.1.S1_s_at	Medtr7g104300	135.537	11.1448	17.2003	8.52739	9.36639	10.2405	54.6275	9.37809	0.171673	-2.54226
Mtr.929.1.S1_at	Medtr7g104290	206.39	57.7772	9.85949	10.8668	8.41688	16.6865	91.3421	11.9901	0.131265	-2.92944
Mtr.33691.1.S1_at	Medtr7g102380	296.192	51.9403	169.139	12.4373	34.7942	17.691	172.424	21.6409	0.12551	-2.99413
Mtr.45365.1.S1_at	Medtr7g102260	353.933	252.497	528.493	62.6593	48.7026	25.1716	378.307	45.5112	0.120302	-3.05527
Mtr.38619.1.S1_at	Medtr7g102120	375.061	237.898	481.391	30.18	48.074	24.0966	364.783	34.1169	0.0935264	-3.41848
Mtr.35850.1.S1_at	Medtr7g100510	2466.48	55.0945	518.008	42.5942	67.5129	37.387	1013.2	49.1647	0.0485244	-4.36515
Mtr.45002.1.S1_at	Medtr7g099850	1865.36	10191.1	35.6245	24.1424	19.5238	20.3361	4030.68	21.3341	0.00529292	-7.56172
Mtr.26594.1.S1_at	Medtr7g099670	165.58	80.025	64.9291	36.0251	54.1773	51.9496	103.512	47.384	0.457765	-1.12732
Mtr.43344.1.S1_at	Medtr7g094460	446.875	137.86	225.971	21.1159	96.7315	31.5439	270.236	49.7971	0.184273	-2.44008
Mtr.26279.1.S1_at	Medtr7g090170	151.706	163.722	173.251	247.602	282.442	504.57	162.893	344.872	2.11717	1.08214
Mtr.26276.1.S1_at	Medtr7g090140	410.689	249.761	466.94	73.9992	222.096	170.862	375.797	155.652	0.414193	-1.27162
Mtr.4712.1.S1_s_at	Medtr7g089080	296.055	433.06	511.322	22.5234	156.305	25.1346	413.479	67.9876	0.164428	-2.60447
Mtr.50225.1.S1_at	Medtr7g087570	177.353	260.27	291.984	12.4783	69.8393	17.4078	243.202	33.2418	0.136684	-2.87109
Mtr.14668.1.S1_at	Medtr7g085150	522.586	996.763	989.979	18.2529	249.247	20.0912	836.443	95.8637	0.114609	-3.12521
Mtr.22601.1.S1_at	Medtr7g084760	532.623	293.471	558.864	38.3591	233.519	76.0051	461.653	115.961	0.251187	-1.99317
Mtr.25856.1.S1_at	Medtr7g083830	108.728	87.9913	68.3501	32.2986	57.0454	36.9815	88.3565	42.1085	0.476575	-1.06923
Mtr.48575.1.S1_at	Medtr7g080550	134.175	28.257	63.8382	23.1965	32.7988	21.213	75.4235	25.7361	0.341222	-1.55122
Mtr.35736.1.S1_at	Medtr7g072930	174.837	9.75487	9.07738	9.06303	9.03884	9.92568	64.5564	9.34251	0.144719	-2.78868
Mtr.40715.1.S1_at	Medtr7g072560	118.138	83.1518	74.3464	32.3496	53.0948	51.6781	91.8788	45.7075	0.497476	-1.0073
Mtr.42822.1.S1_at	Medtr7g059290	1140.07	269.718	379.582	156.66	234.138	142.672	596.455	177.823	0.298133	-1.74597
Msa.1325.1.S1_at	Medtr7g052690	114.556	103.296	93.8337	22.4886	73.1317	35.7163	103.895	43.7788	0.421375	-1.24682
Mtr.20073.1.S1_at	Medtr7g052640	164.412	160.434	114.102	24.1455	97.8958	47.2261	146.316	56.4225	0.385621	-1.37474
Mtr.37287.1.S1_s_at	Medtr7g051650	845.138	2280.74	1467.51	1204.17	5041.63	6543.79	1531.13	4263.2	2.78435	1.47734
Mtr.8470.1.S1_s_at	Medtr7g051610	64.941	138.606	97.3101	24.9236	60.9751	26.6142	100.286	37.5043	0.373974	-1.41899
Mtr.34852.1.S1_at	Medtr7g051510	70.4056	25.9053	28.6476	131.862	108.905	418.758	41.6528	219.842	5.27796	2.39998
Mtr.11143.1.S1_at	Medtr7g035075	8.18871	9.426	7.59031	10.6123	9.76904	30.4153	8.40167	16.9322	2.01534	1.01102
Mtr.5350.1.S1_at	Medtr7g033570	60.0556	17.6426	35.4337	11.4	14.0943	15.5166	37.7106	13.6703	0.362505	-1.46393
Mtr.7130.1.S1_at	Medtr7g033445	99.8809	34.6265	77.8923	12.33	37.1157	16.7522	70.7999	22.066	0.311667	-1.68192
Mtr.1299.1.S1_s_at	Medtr7g027960	295.457	34.0801	134.265	1888.98	2824.81	5534.85	154.601	3416.21	22.097	4.46578
Mtr.20464.1.S1_x_at	Medtr7g016700	14.6957	83.6099	20.8699	25.2859	15.8601	13.5156	39.7252	18.2205	0.458665	-1.12449
Mtr.50574.1.S1_at	Medtr7g011060	85.3922	51.5893	76.391	29.0198	34.9893	30.6981	71.1242	31.5691	0.443858	-1.17183
Mtr.45213.1.S1_at	Medtr7g006870	220.51	149.109	163.61	68.9507	94.8695	62.0527	177.743	75.2909	0.423594	-1.23925
Mtr.9952.1.S1_at	Medtr7g006540	267.983	211.811	217.453	64.5586	106.471	74.6504	232.415	81.8933	0.352357	-1.50489
Mtr.6153.1.S1_at	Medtr6g088715	677.854	480.545	483.789	140.409	203.638	140.533	547.396	161.527	0.295082	-1.76081
Mtr.15539.1.S1_at	Medtr6g087980	493.005	228.138	266.755	150.161	221.777	119.127	329.3	163.688	0.49708	-1.00845
Mtr.13448.1.S1_at	Medtr6g081040	225.049	79.0706	139.482	62.1308	90.9991	61.856	147.867	71.662	0.484637	-1.04502
Mtr.43304.1.S1_at	Medtr6g066190	185.039	257.576	267.203	417.892	477.994	890.348	236.606	595.412	2.51647	1.3314
Mtr.42492.1.S1_at	Medtr6g065430	438.107	426.138	482.595	687.581	803.025	1568.8	448.947	1019.8	2.27155	1.18368
Mtr.11073.1.S1_at	Medtr6g053550	132.134	153.006	123.138	222.754	255.773	375.305	136.093	284.61	2.09129	1.0644
Mtr.38606.1.S1_at	Medtr6g034195	58.7536	12.7868	15.7116	11.5495	14.2098	13.3919	29.084	13.0504	0.448714	-1.15613
Mtr.12265.1.S1_at	Medtr6g029330	1407.18	624.732	823.081	60.6014	402.04	157.077	951.665	206.573	0.217065	-2.2038
Mtr.37279.1.S1_at	Medtr6g023610	24.2687	19.7316	20.6559	92.9207	30.3201	29.0778	21.5521	50.7729	2.35582	1.23623
Mtr.10114.1.S1_at	Medtr6g021530	14.9719	12.6528	11.9629	18.1478	19.509	64.9583	13.1959	34.205	2.5921	1.37412
Mtr.44986.1.S1_at	Medtr6g015830	2602.6	2987.68	2556.26	8274.31	15318.5	15619.3	2715.51	13070.7	4.81334	2.26704
Mtr.37182.1.S1_s_at	Medtr6g015815	293.248	275.041	292.458	581.388	626.354	725.939	286.916	644.56	2.24652	1.16769
Mtr.575.1.S1_at	Medtr6g013420	253.48	230.191	261.124	456.896	451.67	629.71	248.265	512.759	2.06537	1.0464
Mtr.6141.1.S1_s_at	Medtr6g012520	720.709	451.811	407.836	112.261	357.843	284.638	526.785	251.581	0.477577	-1.06619
Mtr.18494.1.S1_at	Medtr6g012220	397.358	215.868	206.025	60.3455	178.943	143.106	273.084	127.465	0.466761	-1.09925
Mtr.19453.1.S1_x_at	Medtr6g009650	499.48	359.919	333.083	66.3332	194.147	140.795	397.494	133.758	0.336504	-1.5713
Mtr.43746.1.S1_at	Medtr6g007897	452.925	122.889	74.3761	84.5252	95.5532	68.1046	216.73	82.7277	0.381708	-1.38946
Mtr.44263.1.S1_at	Medtr6g006030	85.3638	46.9244	60.4307	16.0521	35.7106	15.1829	64.2396	22.3152	0.347374	-1.52544
Mtr.12220.1.S1_at	Medtr5g464340	593.38	135.811	120.807	168.971	128.814	121.761	283.333	139.849	0.493585	-1.01863
Mtr.51587.1.S1_at	Medtr5g098020	88.2704	45.196	102.66	20.0366	18.8735	14.7084	78.7087	17.8729	0.227076	-2.13875
Mtr.36687.1.S1_at	Medtr5g096840	726.987	481.733	1093.08	103.675	132.879	56.2898	767.267	97.6146	0.127224	-2.97456
Mtr.11240.1.S1_at	Medtr5g091690	1738.76	471.765	899.926	349.096	315.146	276.86	1036.82	313.701	0.302561	-1.7247
Mtr.25573.1.S1_s_at	Medtr5g085580	3723.99	882.149	1646.67	547.449	536.138	480.295	2084.27	521.294	0.250109	-1.99937
Mtr.9137.1.S1_at	Medtr5g084790	1157.14	198.507	423.119	256.742	169.54	165.377	592.923	197.22	0.332623	-1.58804
Mtr.9347.1.S1_at	Medtr5g084750	616.897	3174.8	1526.55	231.144	1429.38	382.603	1772.75	681.044	0.384174	-1.38017
Mtr.16432.1.S1_at	Medtr5g079670	3175.35	2442.12	1270.2	258.196	1094.95	504.18	2295.89	619.107	0.269659	-1.89079
Mtr.32347.1.S1_at	Medtr5g066320	1056.21	772.92	533.533	79.1118	366.351	188.781	787.555	211.415	0.268444	-1.8973
Mtr.12226.1.S1_s_at	Medtr5g064360	1524.6	1149.98	697.56	81.0046	480.923	247.506	1124.05	269.811	0.240036	-2.05868
Mtr.12226.1.S1_x_at	Medtr5g064345	599.366	609.638	321.638	19.1282	224.751	87.6634	510.214	110.514	0.216604	-2.20687
Mtr.38822.1.S1_at	Medtr5g064120	1577.62	208.471	782.575	18.3229	137.595	34.6377	856.223	63.5187	0.0741847	-3.75273
Mtr.43620.1.S1_at	Medtr5g063620	534.506	229.249	273.805	52.5215	51.12	15.0246	345.853	39.5554	0.11437	-3.12821
Mtr.44957.1.S1_at	Medtr5g059130	89.0602	102.2	137.306	31.6937	49.541	31.1261	109.522	37.4536	0.341973	-1.54805
Mtr.10434.1.S1_at	Medtr5g048550	257.745	217.238	310.887	65.6437	209.471	67.6403	261.957	114.252	0.436148	-1.19711
Mtr.45083.1.S1_at	Medtr5g044990	64.3922	43.6253	77.8323	19.972	45.621	23.0996	61.9499	29.5642	0.477228	-1.06725
Mtr.12698.1.S1_at	Medtr5g043190	62.6149	34.1669	78.327	21.108	30.7604	22.1066	58.3696	24.6584	0.422452	-1.24314
Mtr.44908.1.S1_at	Medtr5g041040	147.874	80.7638	110.832	28.9138	60.5469	26.2765	113.157	38.5791	0.340935	-1.55243
Mtr.52072.1.S1_at	Medtr5g035010	2191.05	1664.33	1250.14	511.767	1165.43	783.112	1701.84	820.103	0.481892	-1.05322
Mtr.31710.1.S1_at	Medtr5g034090	685.235	505.72	335.73	137.894	326.533	183.305	508.895	215.91	0.424273	-1.23693
Mtr.38474.1.S1_at	Medtr5g031300	271.695	52.6636	132.302	41.951	75.6509	31.0486	152.22	49.5502	0.325516	-1.6192
Mtr.49103.1.S1_s_at	Medtr5g029770	12.1792	12.5943	16.2255	660.805	628.884	1011.97	13.6664	767.22	56.1393	5.81094
Mtr.42197.1.S1_at	Medtr5g027790	9.42685	10.217	14.2489	276.138	393.138	617.652	11.2976	428.976	37.9705	5.24681
Mtr.6167.1.S1_at	Medtr5g027460	177.727	109.616	138.084	64.6663	74.6494	61.482	141.809	66.9326	0.47199	-1.08317
Mtr.4292.1.S1_at	Medtr5g021190	68.3247	50.2562	60.3455	16.7586	39.5511	26.447	59.6421	27.5856	0.462518	-1.11242
Mtr.79.1.S1_at	Medtr5g018720	632.328	261.561	291.014	63.5266	204.505	122.942	394.968	130.325	0.329963	-1.59963
Mtr.35639.1.S1_s_at	Medtr5g017160	43.4829	53.4061	33.4798	219.909	248.071	325.499	43.4563	264.493	6.08642	2.60559
Mtr.21267.1.S1_at	Medtr5g015720	78.4001	83.8543	40.9583	327.94	370.298	475.834	67.7376	391.358	5.77756	2.53046
Mtr.44539.1.S1_at	Medtr5g014240	144.859	59.5718	113.224	44.4327	33.3713	27.4885	105.885	35.0975	0.331469	-1.59306
Mtr.20116.1.S1_s_at	Medtr5g013530	474.152	130.456	203.396	62.7984	69.1052	55.5207	269.335	62.4748	0.231959	-2.10806
Mtr.49627.1.S1_x_at	Medtr5g013520	755.48	183.148	374.109	99.8795	93.6537	46.3877	437.579	79.9736	0.182764	-2.45195
Mtr.41560.1.S1_at	Medtr5g012010	875.438	261.536	578.287	142.237	203.165	92.08	571.754	145.827	0.255053	-1.97113
Mtr.28774.1.S1_at	Medtr5g011250	271.078	167.867	214.167	79.5389	139.901	102.711	217.704	107.384	0.493255	-1.01959
Mtr.5416.1.S1_at	Medtr5g011010	105.294	58.7636	96.0717	26.8435	43.4922	43.2201	86.7097	37.8519	0.436536	-1.19583
Mtr.20185.1.S1_x_at	Medtr5g007730	39.2771	70.2818	30.7704	13.0444	19.5678	15.9296	46.7765	16.1806	0.345913	-1.53152
Mtr.49572.1.S1_x_at	Medtr5g007717	312.026	482.494	185.026	41.456	145.096	120.595	326.515	102.383	0.313561	-1.67318
Mtr.49572.1.S1_s_at	Medtr5g007713	72.6593	46.7594	86.7047	20.2886	37.9961	26.447	68.7078	28.2439	0.411073	-1.28253
Mtr.41031.1.S1_at	Medtr5g007640	420.142	614.471	474.893	2230.81	2586.39	3816.63	503.169	2877.94	5.71964	2.51592
Mtr.6879.1.S1_s_at	Medtr5g006530	354.787	538.861	402.505	1657.97	1918.32	2738.3	432.051	2104.86	4.87179	2.28445
Mtr.43604.1.S1_s_at	Medtr5g005420	1050.98	180.052	433.159	82.6021	181.553	143.564	554.732	135.906	0.244995	-2.02918
Mtr.1020.1.S1_at	Medtr5g005350	1193.97	346.075	386.572	94.6182	516.069	298.384	642.206	303.024	0.471848	-1.0836
Mtr.12648.1.S1_at	Medtr4g133110	50.3238	27.6994	40.7881	16.1488	21.8314	15.8234	39.6037	17.9345	0.452849	-1.1429
Mtr.44696.1.S1_at	Medtr4g131830	532.892	221.776	355.511	42.9605	146.575	82.4169	370.06	90.6508	0.244963	-2.02937
Mtr.52058.1.S1_at	Medtr4g130220	986.542	13.959	40.3659	13.2595	12.0722	12.3527	346.956	12.5615	0.0362048	-4.78767
Mtr.16226.1.S1_at	Medtr4g128820	555.872	490.162	446.527	1302.7	1180.59	1917.34	497.521	1466.88	2.94838	1.55992
Mtr.39747.1.S1_at	Medtr4g128690	469.161	237.6	232.884	74.2013	202.064	132.014	313.215	136.093	0.434504	-1.20256
Mtr.10780.1.S1_at	Medtr4g128590	166.682	92.5337	189.491	55.2272	75.334	55.1761	149.569	61.9125	0.41394	-1.27251
Mtr.13010.1.S1_at	Medtr4g128580	993.033	425.091	743.471	250.578	337.793	240.805	720.532	276.392	0.383594	-1.38235
Mtr.43514.1.S1_s_at	Medtr4g128570	1399.8	696.638	770.209	102.572	473.284	230.372	955.549	268.742	0.281244	-1.83011
Mtr.23672.1.S1_at	Medtr4g123950	120.395	109.75	107.792	434.392	387.028	506.396	112.645	442.606	3.92919	1.97423
Mtr.47226.1.S1_at	Medtr4g123940	1083.26	821.896	1239.79	2838.37	3004.52	3459.12	1048.32	3100.67	2.95776	1.5645
Mtr.4484.1.S1_s_at	Medtr4g120050	51.3929	45.2016	64.1374	89.6436	61.2312	203.805	53.5773	118.227	2.20665	1.14186
Mtr.5863.1.S1_at	Medtr4g117980	23.3394	25.8014	22.2855	538.796	506.181	1473.26	23.8088	839.413	35.2565	5.13982
Mtr.44895.1.S1_at	Medtr4g117610	73.7144	14.4346	23.9004	15.2921	13.5371	13.0464	37.3498	13.9586	0.373725	-1.41995
Mtr.35539.1.S1_at	Medtr4g116870	67.847	14.3124	39.5272	22.0883	14.374	14.1017	40.5622	16.8547	0.415526	-1.26699
Mtr.49155.1.S1_at	Medtr4g116470	591.809	143.821	513.879	66.0332	204.009	18.808	416.503	96.2833	0.231171	-2.11297
Mtr.18429.1.S1_at	Medtr4g116080	67.4981	90.9766	73.6833	203.638	229.138	517.775	77.386	316.85	4.09441	2.03366
Mtr.37909.1.S1_at	Medtr4g109580	26.3303	46.4773	44.0874	113.777	150.701	356.094	38.965	206.857	5.3088	2.40839
Mtr.36333.1.S1_at	Medtr4g109470	1425.84	568.793	639.055	239.617	681.224	342.594	877.895	421.145	0.479721	-1.05973
Mtr.19730.1.S1_s_at	Medtr4g108330	1392.3	286.156	615.034	113.656	225.978	60.3455	764.498	133.326	0.174397	-2.51955
Mtr.15618.1.S1_at	Medtr4g108100	90.6171	102.472	86.1748	117.203	247.805	387.998	93.088	251.002	2.6964	1.43103
Mtr.20988.1.S1_at	Medtr4g100650	252.991	282.008	203.638	311.566	576.46	882.162	246.212	590.062	2.39656	1.26096
Mtr.4884.1.S1_at	Medtr4g098740	149.64	78.275	104.472	41.2212	71.8604	46.8613	110.796	53.3143	0.481195	-1.05531
Mtr.47540.1.S1_at	Medtr4g095360	45.4616	14.5922	27.6531	10.7014	17.5076	10.9846	29.2356	13.0645	0.446871	-1.16207
Mtr.23146.1.S1_at	Medtr4g095280	54.2857	30.9062	62.4667	16.4878	26.8109	17.427	49.2195	20.2419	0.411257	-1.28189
Mtr.43656.1.S1_at	Medtr4g094918	238.219	46.9546	91.5012	27.5783	41.9311	31.9616	125.558	33.8236	0.269386	-1.89225
Mtr.13975.1.S1_at	Medtr4g094625	227.454	393.091	213.033	80.9207	115.046	38.0672	277.859	78.0115	0.280759	-1.8326
Mtr.12321.1.S1_at	Medtr4g094550	107.572	136.485	170.636	26.7316	54.5039	17.3413	138.231	32.8589	0.237709	-2.07273
Mtr.12097.1.S1_at	Medtr4g094548	142.426	82.9425	110.426	36.9193	63.4056	50.4437	111.932	50.2562	0.44899	-1.15525
Mtr.18604.1.S1_at	Medtr4g093890	147.136	18.2767	17.1915	14.0369	17.5764	17.3122	60.868	16.3085	0.267932	-1.90006
Mtr.12222.1.S1_at	Medtr4g088735	158.413	18.4475	60.0563	14.9237	20.1734	14.3825	78.9723	16.4932	0.208848	-2.25948
Mtr.37807.1.S1_at	Medtr4g082883	799.971	591.503	593.326	89.9008	327.305	195.588	661.6	204.264	0.308743	-1.69552
Mtr.23022.1.S1_at	Medtr4g077787	1077.18	744.737	698.925	83.6606	320.666	199.874	840.279	201.4	0.239682	-2.0608
Mtr.19153.1.S1_at	Medtr4g077590	10.3855	11.4382	10.8156	455.294	569.546	1074.61	10.8798	699.815	64.3227	6.00726
Mtr.40407.1.S1_at	Medtr4g077000	11.0249	10.2001	8.22315	233.85	326.836	620.831	9.81606	393.839	40.1219	5.32632
Mtr.9240.1.S1_at	Medtr4g076200	553.586	380.336	479.053	118.92	266.787	179.607	470.992	188.438	0.400087	-1.32161
Mtr.43370.1.S1_at	Medtr4g073720	251.075	258.524	228.743	56.8516	138.728	133.7	246.114	109.76	0.445971	-1.16498
Mtr.25922.1.S1_at	Medtr4g072980	77.4614	11.5712	16.2945	19.1265	13.3241	15.4777	35.109	15.9761	0.455042	-1.13593
Mtr.24249.1.S1_at	Medtr4g071060	69.074	11.5426	14.8459	10.207	12.3514	10.2759	31.8208	10.9448	0.34395	-1.53973
Mtr.43294.1.S1_at	Medtr4g069220	93.3522	16.8007	23.6892	9.57245	15.5103	10.4484	44.614	11.8437	0.265471	-1.91338
Mtr.45567.1.S1_at	Medtr4g065040	100.797	69.5125	68.8833	15.3342	34.3695	24.0837	79.7308	24.5958	0.308485	-1.69673
Mtr.12351.1.S1_at	Medtr4g063975	117.59	12.3389	15.6809	16.2517	13.2213	11.5525	48.5366	13.6752	0.28175	-1.82751
Mtr.37482.1.S1_at	Medtr4g063630	3043.91	268.366	900.638	578.042	335.971	568.04	1404.3	494.018	0.351788	-1.50722
Mtr.47857.1.S1_at	Medtr4g045667	352.22	54.4575	79.7171	47.0428	60.1387	29.4835	162.131	45.555	0.280976	-1.83148
Mtr.25652.1.S1_at	Medtr4g037560	33.9026	27.9007	23.5496	181.978	133.202	307.17	28.4509	207.45	7.29149	2.86621
Mtr.25657.1.S1_at	Medtr4g037480	214.099	74.7549	72.5552	20.5423	73.3998	40.6584	120.47	44.8669	0.372432	-1.42495
Mtr.47452.1.S1_at	Medtr4g035330	486.375	460.443	402.706	60.7883	366.56	220.295	449.842	215.881	0.479905	-1.05918
Mtr.10888.1.S1_at	Medtr4g033790	916.865	857.979	578.819	315.302	529.753	325.338	784.554	390.131	0.497265	-1.00791
Mtr.6025.1.S1_at	Medtr4g028190	101.639	74.2334	89.6436	41.5272	51.9432	24.362	88.5053	39.2775	0.443787	-1.17206
Mtr.12840.1.S1_at	Medtr4g028180	12.0006	10.9257	12.8517	438.105	461.179	1915.04	11.926	938.107	78.6607	6.29757
Mtr.5370.1.S1_at	Medtr4g019880	23.2275	12.8227	17.5059	260.847	190.56	822.326	17.852	424.577	23.7831	4.57187
Mtr.11722.1.S1_at	Medtr4g019165	50.1496	30.3116	43.1178	16.544	19.0078	25.4885	41.193	20.3468	0.493938	-1.0176
Mtr.17978.1.S1_at	Medtr4g015420	3386.8	386.91	979.971	806.805	445.338	704.449	1584.56	652.197	0.411595	-1.2807
Mtr.5210.1.S1_at	Medtr4g014070	1565.38	153.455	460.717	333.72	163.161	309.068	726.517	268.649	0.369777	-1.43527
Mtr.41267.1.S1_at	Medtr4g011190	383.054	43.3585	96.4707	84.6983	52.1215	68.1058	174.295	68.3085	0.391914	-1.35139
Mtr.38989.1.S1_at	Medtr4g007750	124.791	13.7598	28.1058	19.7981	18.0931	23.2972	55.5522	20.3962	0.367153	-1.44555
Mtr.3198.1.S1_at	Medtr3g463370	247.388	84.3328	92.5622	34.9597	86.4004	54.2488	141.428	58.5363	0.413895	-1.27266
Msa.2564.1.S1_at	Medtr3g462130	164.138	86.6153	219.111	21.7414	87.862	53.5333	156.622	54.3789	0.347199	-1.52616
Mtr.42768.1.S1_at	Medtr3g460780	155.703	122.195	117.177	28.2731	46.1947	25.3939	131.692	33.2872	0.252767	-1.98412
Mtr.41121.1.S1_at	Medtr3g460760	244.202	533.726	428.834	105.218	265.142	208.132	402.254	192.831	0.479376	-1.06077
Mtr.7094.1.S1_at	Medtr3g436540	80.0295	76.0074	79.328	23.2201	36.6786	22.1344	78.455	27.3443	0.348535	-1.52062
Mtr.11378.1.S1_at	Medtr3g117485	538.247	170.772	140.66	139.817	129.708	91.7751	283.226	120.433	0.42522	-1.23372
Mtr.10607.1.S1_at	Medtr3g115050	360.507	204.889	252.734	77.0455	129.466	92.3722	272.71	99.6278	0.365325	-1.45275
Mtr.17209.1.S1_at	Medtr3g113970	1282.51	443.737	584.891	134.686	322.965	150.538	770.38	202.73	0.263156	-1.92601
Mtr.49033.1.S1_s_at	Medtr3g110405	126.374	96.1661	70.7324	14.8279	58.9421	53.5806	97.7576	42.4502	0.43424	-1.20344
Mtr.41673.1.S1_at	Medtr3g105690	199.471	66.4082	160.767	31.5439	57.586	22.4417	142.216	37.1905	0.261508	-1.93507
Mtr.44462.1.S1_at	Medtr3g104780	299.856	133.638	297.084	47.8733	119.601	56.7229	243.526	74.7324	0.306877	-1.70427
Mtr.41123.1.S1_at	Medtr3g102310	365.957	200.493	196.633	95.9396	161.304	119.372	254.361	125.539	0.493546	-1.01874
Mtr.42815.1.S1_at	Medtr3g101960	244.138	149.701	185.126	77.1529	112.102	64.3116	192.988	84.5221	0.437965	-1.19111
Mtr.12878.1.S1_at	Medtr3g100500	372.638	274.461	276.435	75.9936	188.3	110.489	307.844	124.928	0.405814	-1.30111
Mtr.39844.1.S1_at	Medtr3g099700	118.243	77.6452	86.0401	20.1352	50.4752	29.3185	93.976	33.3096	0.354448	-1.49635
Mtr.43098.1.S1_at	Medtr3g096050	63.1346	16.9587	17.1874	11.6987	16.1887	15.4551	32.4269	14.4475	0.445541	-1.16637
Mtr.22787.1.S1_at	Medtr3g095480	805.192	406.527	388.337	114.775	303.331	149.682	533.352	189.263	0.354855	-1.4947
Mtr.17523.1.S1_at	Medtr3g095460	126.511	59.0255	85.2306	23.6097	45.667	27.1035	90.2556	32.1267	0.355953	-1.49024
Mtr.42189.1.S1_at	Medtr3g089570	83.3883	207.176	169.803	39.2144	90.9065	56.9232	153.456	62.348	0.406293	-1.29941
Mtr.1617.1.S1_s_at	Medtr3g089035	32.7296	19.9147	88.223	564.305	115.194	125.688	46.9557	268.395	5.71592	2.51499
Mtr.45079.1.S1_at	Medtr3g088615	92.7218	70.2428	136.693	418.331	119.545	124.312	99.8859	220.729	2.20981	1.14392
Mtr.9002.1.S1_at	Medtr3g088565	100.121	37.411	87.0493	13.0935	31.9904	18.6508	74.8603	21.2449	0.283794	-1.81709
Mtr.13465.1.S1_at	Medtr3g086310	131.296	32.9385	71.4137	6035.49	5258.56	7954.38	78.5494	6416.14	81.6829	6.35196
Mtr.11454.1.S1_at	Medtr3g085940	561.306	512.592	390.666	106.681	128.805	63.232	488.188	99.5726	0.203964	-2.29362
Mtr.27693.1.S1_at	Medtr3g085020	84.9462	49.9783	90.3013	3046.92	3931.91	8415.45	75.0753	5131.43	68.3504	6.09488
Mtr.14428.1.S1_x_at	Medtr3g083920	66.6679	38.3346	50.7206	1745.64	2168.97	4933.54	51.9077	2949.38	56.8197	5.82832
Mtr.20567.1.S1_at	Medtr3g083910	51.752	59.0952	40.9597	337.561	747.509	1729.17	50.6023	938.081	18.5383	4.21244
Mtr.35526.1.S1_at	Medtr3g082830	1298.67	1569.03	1449.63	7176.15	8791.09	16874	1439.11	10947.1	7.60682	2.92729
Mtr.12816.1.S1_at	Medtr3g080410	498.336	724.648	603.508	2230.43	3958.58	7232.95	608.831	4473.99	7.3485	2.87745
Mtr.20797.1.S1_at	Medtr3g079180	1221.06	1644.14	1362.46	4550.15	8018.78	11438.1	1409.22	8002.34	5.67856	2.50552
Mtr.4717.1.S1_at	Medtr3g078090	360.691	520.887	426.621	1186.17	1766.93	3540.25	436.066	2164.45	4.96358	2.31138
Mtr.29273.1.S1_at	Medtr3g076610	54.3791	18.4464	42.7546	12.7103	22.8467	15.1197	38.5267	16.8922	0.438455	-1.1895
Mtr.34632.1.S1_s_at	Medtr3g074830	369.334	109.909	197.629	70.5085	96.981	64.7704	225.624	77.42	0.343137	-1.54314
Mtr.14017.1.S1_at	Medtr3g072810	216.36	61.5078	116.071	26.9865	55.1945	32.0441	131.313	38.075	0.289956	-1.78609
Mtr.13273.1.S1_at	Medtr3g072610	2343.56	529.454	437.107	668.793	385.007	393.444	1103.37	482.414	0.437217	-1.19358
Mtr.24090.1.S1_at	Medtr3g072390	69.2137	30.5386	59.5357	22.4394	33.3545	21.2143	53.096	25.6694	0.483452	-1.04855
Mtr.10009.1.S1_at	Medtr3g072350	1317.47	241.245	471.305	95.4417	352.2	295.508	676.674	247.717	0.36608	-1.44977
Mtr.6104.1.S1_at	Medtr3g068065	97.3751	56.7333	68.1583	24.5546	37.8195	31.0433	74.0889	31.1391	0.420294	-1.25053
Mtr.40538.1.S1_at	Medtr3g064740	15.6919	17.5927	17.3801	18.6824	37.6602	66.859	16.8882	41.0672	2.43171	1.28197
Mtr.47151.1.S1_at	Medtr3g064700	29.3862	25.324	29.0828	438.139	611.038	1148.05	27.931	732.409	26.2221	4.71271
Mtr.24462.1.S1_at	Medtr3g064050	168.138	57.7922	68.17	2434.58	2609.76	3746.51	98.0334	2930.28	29.8906	4.90162
Mtr.11716.1.S1_at	Medtr3g051460	1162.29	29.7426	51.1315	109.138	38.2158	35.8668	414.389	61.0736	0.147382	-2.76237
Mtr.34717.1.S1_at	Medtr3g034030	411.492	48.9112	62.6203	87.1208	68.8833	63.1326	174.341	73.0456	0.418981	-1.25504
Mtr.45460.1.S1_at	Medtr3g031040	62.769	11.5272	16.3201	12.4732	14.3192	12.796	30.2054	13.1961	0.436878	-1.1947
Mtr.19964.1.S1_at	Medtr3g028450	131.145	14.2663	15.9433	13.5037	12.5399	12.3032	53.785	12.7822	0.237654	-2.07306
Mtr.9054.1.S1_at	Medtr3g027940	49.0592	18.4446	288.305	803.566	235.424	985.971	118.603	674.987	5.69116	2.50872
Mtr.22379.1.S1_s_at	Medtr3g026620	624.058	528.64	578.365	1523.25	973.24	1162.1	577.021	1219.53	2.11349	1.07963
Mtr.42392.1.S1_at	Medtr3g024510	36.6786	25.1745	37.0961	14.99	17.6432	13.8715	32.9831	15.5015	0.469985	-1.08931
Mtr.15577.1.S1_at	Medtr3g014290	232.035	161.326	278.689	512.143	316.776	652.758	224.016	493.892	2.20472	1.14059
Mtr.10289.1.S1_at	Medtr3g013440	279.217	90.5718	132.204	33.5928	76.4292	38.8081	167.331	49.61	0.296479	-1.754
Mtr.25317.1.S1_at	Medtr3g008530	45.3831	33.7404	42.7771	13.3879	26.4487	17.8918	40.6335	19.2428	0.473569	-1.07835
Mtr.31824.1.S1_at	Medtr2g436750	56.6249	29.1577	61.2147	20.0553	26.5813	22.2708	48.9991	22.9691	0.468767	-1.09306
Mtr.28737.1.S1_at	Medtr2g101720	74.7689	40.2115	57.8829	24.8047	28.5134	21.7078	57.6211	25.0086	0.434019	-1.20417
Mtr.49123.1.S1_at	Medtr2g101370	98.2056	48.6923	85.36	33.003	38.0832	25.577	77.4193	32.2211	0.416189	-1.26469
Mtr.45553.1.S1_at	Medtr2g100070	125.938	66.9506	112.989	40.7693	58.3194	49.5847	101.959	49.5578	0.486056	-1.04081
Mtr.23402.1.S1_at	Medtr2g097950	62.0066	47.0181	40.3464	3703.38	4637.43	8228.7	49.7904	5523.17	110.928	6.79348
Mtr.46367.1.S1_at	Medtr2g096610	73.3841	77.9474	57.0433	5068.85	5503.3	10438.4	69.4583	7003.51	100.831	6.65579
Mtr.17363.1.S1_at	Medtr2g094020	185.442	143.677	109.101	39.4169	91.4932	62.1308	146.073	64.347	0.440512	-1.18275
Mtr.19224.1.S1_at	Medtr2g090900	116.852	51.4351	81.1548	23.5112	49.0388	34.9164	83.1471	35.8222	0.430828	-1.21481
Mtr.7268.1.S1_at	Medtr2g089835	46.2801	71.4919	53.8774	125.473	139.638	290.521	57.2164	185.21	3.23701	1.69466
Mtr.23280.1.S1_at	Medtr2g089140	46.0296	62.3185	64.4169	57.1548	118.072	188.795	57.5883	121.341	2.10703	1.07521
Mtr.42290.1.S1_at	Medtr2g086680	925.452	593.873	547.184	237.108	432.82	305.995	688.836	325.308	0.472257	-1.08236
Mtr.51510.1.S1_at	Medtr2g081590	1230.53	387.451	429.296	255.01	357.539	234.139	682.426	282.229	0.413568	-1.2738
Mtr.45188.1.S1_at	Medtr2g079440	16.679	18.4011	11.0289	13.8674	19.0812	152.327	15.3696	61.7586	4.01822	2.00656
Mtr.44594.1.S1_at	Medtr2g079430	1084.32	591.44	545.276	347.432	367.547	278.59	740.345	331.19	0.447345	-1.16054
Mtr.32004.1.S1_at	Medtr2g078360	1936.41	1086.45	959.219	499.471	614.471	516.125	1327.36	543.356	0.409351	-1.28859
Mtr.35279.1.S1_at	Medtr2g077960	106.567	52.0833	72.3463	733.305	156.723	213.386	76.9987	367.805	4.77676	2.25603
Mtr.22314.1.S1_at	Medtr2g062920	43.9257	29.6056	41.6914	326.38	79.2389	102.652	38.4075	169.424	4.41121	2.14117
Mtr.37298.1.S1_at	Medtr2g055470	335.228	118.772	83.8699	32.6676	41.2211	23.3339	179.29	32.4075	0.180755	-2.46789
Mtr.12606.1.S1_at	Medtr2g042130	476.048	174.58	390.285	58.4074	178.307	85.7218	346.971	107.479	0.309762	-1.69077
Mtr.44530.1.S1_at	Medtr2g041580	854.685	263.932	570.551	134.35	246.381	125.224	563.056	168.652	0.299529	-1.73923
Mtr.46426.1.S1_s_at	Medtr2g037830	928.755	426.138	357.331	246.471	326.767	223.274	570.741	265.504	0.465192	-1.1041
Mtr.1002.1.S1_at	Medtr2g036780	14.1592	18.7097	12.0822	23.0996	27.2305	40.3158	14.9837	30.2153	2.01655	1.01189
Mtr.40147.1.S1_s_at	Medtr2g035105	79.1615	43.6409	73.9968	18.9112	32.9385	14.5626	65.5997	22.1374	0.337462	-1.5672
Mtr.8361.1.S1_at	Medtr2g031610	137.638	127.186	155.753	44.6429	96.0025	56.7567	140.193	65.8007	0.46936	-1.09123
Mtr.32249.1.S1_at	Medtr2g030130	38.5226	25.4686	38.671	13.3476	18.5084	14.1589	34.2207	15.3383	0.448216	-1.15773
Mtr.40121.1.S1_at	Medtr2g029830	178.042	72.8888	97.0807	29.6988	51.4164	27.9729	116.004	36.3627	0.313462	-1.67364
Mtr.42983.1.S1_at	Medtr2g029510	246.84	11.8504	17.5797	21.2495	15.6486	13.3154	92.0899	16.7378	0.181755	-2.45993
Mtr.15082.1.S1_at	Medtr2g025180	947.638	680.151	770.971	2159.33	1573.57	2387.13	799.587	2040.01	2.55133	1.35125
Mtr.34437.1.S1_at	Medtr2g019780	39.9138	109.76	154.138	19.1772	58.9532	32.2892	101.271	36.8065	0.363447	-1.46018
Mtr.8805.1.S1_at	Medtr2g019640	547.538	322.6	464.259	232.414	275.033	154.081	444.799	220.509	0.49575	-1.01231
Mtr.5531.1.S1_at	Medtr2g015430	875.208	276.138	337.685	136.406	210.638	138.638	496.343	161.894	0.326174	-1.61629
Mtr.35228.1.S1_at	Medtr2g015080	2687.04	1082.81	1823.78	188.974	684.395	186.865	1864.54	353.411	0.189543	-2.3994
Mtr.975.1.S1_at	Medtr2g014400	1459.26	876.476	836.685	242.885	591.433	365.213	1057.47	399.843	0.378112	-1.40312
Mtr.13147.1.S1_at	Medtr2g009275	4270.97	209.971	1357.56	68.6551	166.651	19.8179	1946.17	85.0414	0.0436969	-4.51633
Mtr.10779.1.S1_at	Medtr1g115870	366.712	27.672	112.362	17.594	28.2025	11.617	168.915	19.1378	0.113298	-3.1418
Mtr.27318.1.S1_at	Medtr1g115400	182.4	201.971	162.921	717.363	260.254	301.471	182.431	426.363	2.33712	1.22473
Mtr.12130.1.S1_at	Medtr1g115220	338.425	208.277	261.68	100.798	165.417	104.542	269.461	123.585	0.45864	-1.12457
Mtr.16728.1.S1_at	Medtr1g114000	690.375	105.247	521.099	118.913	143.158	42.1643	438.907	101.412	0.231055	-2.11369
Mtr.12785.1.S1_at	Medtr1g107535	964.867	291.573	624.438	144.222	273.805	62.3633	626.959	160.13	0.255408	-1.96913
Mtr.32691.1.S1_at	Medtr1g107460	91.4954	28.7914	122.043	16.0126	34.1663	17.594	80.7767	22.591	0.279672	-1.83819
Mtr.32780.1.S1_at	Medtr1g107360	144.333	53.6253	185.805	20.603	49.8356	28.4493	127.921	32.9627	0.25768	-1.95635
Mtr.37688.1.S1_at	Medtr1g107215	380.62	312.185	348.761	108.287	165.465	147.069	347.189	140.274	0.404027	-1.30748
Mtr.10342.1.S1_at	Medtr1g105495	92.9086	15.6051	60.7854	12.6763	19.1281	13.0907	56.433	14.965	0.265182	-1.91495
Mtr.25890.1.S1_at	Medtr1g102350	113.755	38.5164	64.0868	15.5905	34.7135	20.659	72.1194	23.6543	0.327988	-1.60828
Mtr.47287.1.S1_at	Medtr1g100880	185.904	46.5347	107.409	21.7176	46.2839	19.6363	113.283	29.2126	0.257873	-1.95527
Mtr.52272.1.S1_at	Medtr1g098640	93.9018	41.3734	53.7343	24.8895	34.3968	25.6774	63.0032	28.3212	0.44952	-1.15354
Mtr.15307.1.S1_at	Medtr1g098580	169.597	24.0342	44.181	17.1094	31.3019	14.6867	79.2709	21.0327	0.265327	-1.91416
Mtr.3015.1.S1_at	Medtr1g092420	155.613	78.4414	161.118	29.6981	62.7509	47.9674	131.724	46.8055	0.355329	-1.49277
Mtr.12264.1.S1_s_at	Medtr1g091010	380.441	213.965	487.732	69.9468	179.601	74.523	360.713	108.024	0.299472	-1.73951
Mtr.13424.1.S1_at	Medtr1g090780	334.015	130.396	223.166	56.238	111.706	63.5035	229.192	77.1492	0.336614	-1.57083
Mtr.8546.1.S1_at	Medtr1g090060	411.559	218.971	363.501	50.1146	172.471	86.6464	331.343	103.077	0.31109	-1.6846
Mtr.32795.1.S1_s_at	Medtr1g088925	62.9338	14.2157	47.1169	12.3769	17.1966	12.794	41.4221	14.1225	0.34094	-1.55241
Mtr.24901.1.S1_at	Medtr1g088470	237.992	16.3481	125.245	12.6188	20.6966	13.4068	126.528	15.5741	0.123088	-3.02224
Mtr.9073.1.S1_at	Medtr1g088190	347.009	380.076	168.946	23.0327	50.9067	33.899	298.677	35.9461	0.120351	-3.05468
Mtr.33865.1.S1_at	Medtr1g087540	2775.39	1647.05	1455.67	538.414	1235.66	858.821	1959.37	877.631	0.447914	-1.15871
Mtr.46544.1.S1_at	Medtr1g086990	1853.08	956.831	832.632	322.593	772.601	515.93	1214.18	537.041	0.442308	-1.17688
Mtr.15010.1.S1_s_at	Medtr1g086510	232.831	124.77	190.462	107.881	95.0261	70.7021	182.688	91.203	0.49923	-1.00222
Mtr.17091.1.S1_at	Medtr1g086170	152.445	62.0972	58.5547	43.6132	54.0991	26.6075	91.0323	41.4399	0.455222	-1.13536
Mtr.9471.1.S1_at	Medtr1g084780	16.7287	16.7056	120.806	26.1691	22.0571	28.8859	51.4136	25.704	0.499947	-1.00015
Mtr.7095.1.S1_at	Medtr1g082440	115.068	55.5675	107.329	49.9544	51.2135	37.1684	92.655	46.1121	0.497676	-1.00672
Mtr.16691.1.S1_at	Medtr1g081180	65.1466	27.4191	57.586	329.369	76.6699	71.1397	50.0506	159.059	3.17797	1.66811
Mtr.41871.1.S1_at	Medtr1g076910	1135.49	729.138	729.981	57.236	551.897	267.245	864.87	292.126	0.337769	-1.56589
Mtr.39388.1.S1_at	Medtr1g076700	47.584	43.6061	24.6533	190.699	45.2183	52.8109	38.6145	96.2428	2.4924	1.31754
Mtr.50839.1.S1_at	Medtr1g075610	980.305	604.258	1192.14	609.245	356.971	369.305	925.567	445.174	0.480974	-1.05597
Mtr.11678.1.S1_at	Medtr1g075480	55.7923	26.9028	27.3714	14.4958	19.679	16.9681	36.6888	17.0476	0.464655	-1.10577
Mtr.20408.1.S1_s_at	Medtr1g075180	13.5259	13.9822	12.1016	15.9115	23.6651	229.138	13.2032	89.5715	6.78406	2.76215
Mtr.27494.1.S1_at	Medtr1g075153	52.0449	39.6637	53.249	10.3068	21.521	15.3451	48.3192	15.7243	0.325425	-1.6196
Mtr.22479.1.S1_at	Medtr1g072320	574.992	239.085	266.617	49.6767	241.798	164.372	360.231	151.949	0.421809	-1.24534
Mtr.18766.1.S1_at	Medtr1g071480	428.494	144.347	168.638	40.4602	166.138	95.6513	247.16	100.75	0.40763	-1.29467
Mtr.38450.1.S1_at	Medtr1g070120	405.582	33.0976	158.628	20.9334	52.6158	10.9474	199.102	28.1655	0.141462	-2.82151
Mtr.40697.1.S1_at	Medtr1g068970	183.571	97.5206	82.3125	44.5131	69.0619	41.7331	121.135	51.7694	0.42737	-1.22644
Mtr.50462.1.S1_at	Medtr1g064230	42.8618	42.3592	38.662	12.0281	27.8959	14.5382	41.2943	18.154	0.439626	-1.18565
Mtr.32541.1.S1_at	Medtr1g063020	298.138	293.341	203.894	26.1714	170.863	98.1935	265.124	98.4094	0.371182	-1.4298
Mtr.18414.1.S1_at	Medtr1g061590	84.1497	26.6748	58.131	20.2545	29.4675	18.5253	56.3185	22.7491	0.403936	-1.3078
Mtr.27612.1.S1_at	Medtr1g057130	403.822	201.664	602.933	1487.11	571.938	838.108	402.806	965.718	2.39747	1.26152
Mtr.38553.1.S1_at	Medtr1g050448	23.6994	20.1225	30.6275	428.805	573.971	1759.64	24.8165	920.805	37.1046	5.21352
Mtr.35605.1.S1_at	Medtr1g040360	19.1725	14.0741	27.8267	296.991	444.715	1392.93	20.3578	711.544	34.9519	5.1273
Mtr.37972.1.S1_at	Medtr1g029380	9.89451	9.67317	9.89451	36.9559	71.7726	178.971	9.82073	95.9	9.76505	3.28763
Mtr.45469.1.S1_at	Medtr1g029150	49.8674	32.1248	39.2951	2179.51	2941.11	6557.14	40.4291	3892.59	96.2819	6.58919
Mtr.20992.1.S1_at	Medtr1g025780	399.776	70.7275	234.059	22.1741	141.638	40.3758	234.854	68.0626	0.289808	-1.78683
Mtr.4658.1.S1_at	Medtr1g024085	265.385	78.9051	142.947	29.5422	57.9586	29.7451	162.412	39.082	0.240634	-2.05509
Mtr.21953.1.S1_at	Medtr1g023570	45.8235	19.4445	21.5211	12.2251	15.8754	12.5113	28.9297	13.5373	0.467938	-1.09561
Mtr.41680.1.S1_at	Medtr1g023180	79.9877	16.3503	38.3231	25.7538	78.581	236.151	44.887	113.495	2.52846	1.33826
Mtr.45132.1.S1_at	Medtr1g023120	69.452	26.7893	41.6596	21.7414	65.2372	224.086	45.967	103.688	2.25571	1.17358
Mtr.38073.1.S1_at	Medtr1g022445	259.367	30.7986	29.9544	44.9742	27.815	24.8447	106.707	32.5446	0.304992	-1.71316
Mtr.38756.1.S1_at	Medtr1g022440	1081.26	249.603	244.616	346.307	210.219	177.69	525.158	244.739	0.466029	-1.10151
Mtr.5315.1.S1_at	Medtr1g020090	1532.15	281.7	312.087	479.805	217.471	205.471	708.647	300.916	0.424635	-1.23571
Mtr.47006.1.S1_s_at	Medtr1g019280	40.441	27.951	25.0454	36.9979	61.3216	120.816	31.1458	73.0452	2.34527	1.22975
Mtr.12799.1.S1_at	Medtr1g017080	58.0063	10.4358	12.107	13.2655	12.6816	13.2213	26.8497	13.0562	0.486268	-1.04018
Mtr.28399.1.S1_s_at	Medtr1g014120	164.761	86.0944	102.677	40.9367	68.9668	37.396	117.844	49.0998	0.416651	-1.26309
Mtr.16286.1.S1_at	Medtr1g008590	749.901	315.403	282.063	167.094	250.172	183.018	449.122	200.095	0.445524	-1.16643
Mtr.8669.1.S1_at	Medtr0045s011	224.905	71.1883	74.6609	40.5422	65.09	51.6767	123.585	52.4363	0.424294	-1.23687
Mtr.37227.1.S1_at	Medtr0002s106	193.138	80.2359	89.6688	51.517	62.8713	55.8682	121.014	56.7521	0.468971	-1.09243
