# Supplementary material for: MtGSTF7, a TT19-like GST gene, is essential for accumulation of anthocyanins, but not proanthocyanins in Medicago truncatula
Source: J Exp Bot. 2022 Mar 16;73(12):4129–46. doi: 10.1093/jxb/erac112 (PMC9232208; doi:10.1093/jxb/erac112)
Supplement: erac112_suppl_Supplementary_Table_S3 [file erac112_suppl_supplementary_table_s3.xlsx]

## Sheet: Sheet1
The significantly DEGs in transcriptomic data that released by Bond et al.
1. List of significant different expression genes, values for each individual data set were log2 transformed normalized counts.
2. Data used to plot the Venn diagram and clustering heatmap are highted with yellow background.
Gene IDs	COla	COlf	FTa1plusFD	35S:LAP1_1	35S:LAP1_2	35S:LAP1_3	Fold change	log2FC
Medtr8g060940	-4.33322	-4.54189	-4.6619	4.76532	6.20654	5.72299	1080.35	10.0773
Medtr2g079430	-4.33322	-2.80492	-2.5099	6.05742	6.84248	6.56059	833.387	9.70284
Medtr2g019780	-4.33322	-4.54189	-4.6619	1.87511	5.5431	5.34382	435.444	8.76634
Medtr8g075830	-4.33322	-4.38989	-4.6619	3.36586	3.8355	3.3958	254.947	7.99406
Medtr3g078090	-4.18122	-1.80492	-4.5099	1.22658	6.00915	5.77076	228.204	7.83418
Medtr3g095460	-4.33322	-4.54189	-4.6619	0.875111	4.49906	4.19087	208.035	7.70068
Medtr2g088730	-4.33322	-0.689446	-3.5099	4.26506	5.38906	4.89481	207.049	7.69383
Medtr3g008530	-4.33322	-0.389886	-3.5099	3.9655	4.69053	4.34553	135.128	7.07818
Medtr4g077787	-4.33322	-4.38989	-3.5099	1.50898	3.6864	2.84983	108.339	6.7594
Medtr6g033450	-4.33322	-4.54189	-4.6619	2.71757	2.15818	1.79094	106.489	6.73456
Medtr4g485530	-4.33322	-0.302423	-1.5099	3.78531	5.1522	4.54879	93.3093	6.54395
Medtr7g099570	-4.33322	-1.58253	-4.6619	1.44339	3.6864	3.25764	79.987	6.32169
Medtr1g094130	0.462639	0.195076	-0.809456	3.95964	6.91792	7.90265	79.3771	6.31065
Medtr2g088770	-4.33322	-2.80492	-3.5099	1.26506	2.82428	3.62101	69.5251	6.11946
Medtr5g079670	-3.18122	1.61011	-1.05046	5.07241	5.52356	5.01548	67.5401	6.07767
Medtr2g029750	-4.33322	-1.38989	-1.70254	1.71757	4.13413	4.7834	64.9047	6.02025
Medtr3g074830	-2.59625	0.468095	-0.809456	3.90587	5.72816	5.34382	62.7621	5.97182
Medtr3g100500	-4.33322	-4.54189	-4.6619	-1.66094	2.73916	3.24306	61.9385	5.95276
Medtr2g079440	-4.33322	-4.54189	-2.18797	1.10459	3.27823	2.3892	61.6075	5.94503
Medtr4g129650	-2.59625	-4.54189	-0.809456	2.26506	3.57023	3.36248	52.5319	5.71512
Medtr6g015830	0.140711	4.03638	1.32299	6.15924	8.00357	7.58824	42.7243	5.41699
Medtr7g084770	-2.59625	-0.302423	-1.05046	3.48474	4.56574	4.22834	42.4979	5.40932
Medtr4g094918	-4.18122	-0.689446	-2.5099	2.81155	3.12196	2.76056	41.0187	5.35821
Medtr4g095280	-2.18122	-1.58253	-1.70254	2.08322	4.23932	4.25401	40.7184	5.34761
Medtr3g106750	-3.18122	-1.21996	-1.05046	1.82448	4.35566	4.26487	39.3662	5.29888
Medtr3g083910	1.90625	5.6989	3.09002	8.35614	9.23552	8.88487	38.3315	5.26046
Medtr2g010580	-3.18122	-3.38989	-2.92493	1.54069	1.89753	2.63224	36.4749	5.18883
Medtr4g109470	1.49121	6.01206	3.25166	8.37605	9.20969	8.63207	35.6121	5.1543
Medtr4g106860	-4.33322	-2.38989	-1.33997	2.22658	2.72313	2.3892	35.1145	5.134
Medtr8g007140	-2.59625	-0.219961	-4.5099	-1.17552	3.88677	4.758	30.5223	4.93179
Medtr3g083920	0.626138	2.89552	0.66003	5.90435	6.70997	6.3301	30.293	4.92091
Medtr4g063975	-2.59625	0.310554	-3.5099	2.58698	2.82428	3.47276	29.7168	4.89321
Medtr8g064180	-0.181217	-1.21996	-2.92493	0.476561	4.89931	4.89014	29.1221	4.86404
Medtr3g464580	2.00861	-1.21996	0.133961	7.0906	4.48724	3.56353	26.7152	4.73959
Medtr3g064700	0.948066	5.78504	2.89098	7.41641	8.35891	7.93644	25.9181	4.69589
Medtr8g015220	-2.59625	-1.80492	-2.5099	2.93599	2.2946	1.90641	25.6821	4.68269
Medtr8g075890	1.34234	5.06338	2.68978	7.27864	8.13773	7.65684	25.2679	4.65923
Medtr4g102470	-2.18122	-1.38989	-4.5099	0.717569	2.80917	2.33526	25.0661	4.64767
Medtr2g084010	-1.18122	-0.689446	-1.70254	3.02836	3.42914	3.8784	24.8706	4.63637
Medtr4g128690	1.51922	5.5245	3.2383	6.91649	8.75119	8.4211	24.2894	4.60225
Medtr4g092780	-4.18122	-1.38989	-2.18797	1.06152	2.61435	2.1756	23.2128	4.53685
Medtr2g084020	-0.721785	-0.582531	-1.92493	2.54069	3.63592	4.12484	22.7885	4.51023
Medtr2g098250	0.462639	-1.06796	-2.92493	2.35698	3.61869	3.92022	22.2446	4.47538
Medtr2g062920	2.10419	5.25217	2.66003	6.98291	8.50946	7.94181	22.2018	4.4726
Medtr4g115330	0.2111	-2.38989	-1.18797	4.08859	3.42914	2.33526	21.2087	4.40658
Medtr7g090590	1.24505	-1.80492	-2.92493	0.104593	4.41424	5.11687	20.7279	4.3735
Medtr1g022445	2.57367	6.15604	4.23157	7.80788	9.3122	8.83518	20.1307	4.33133
Medtr4g075690	-1.59625	-0.219961	-1.70254	2.54069	3.21086	3.70316	20.0355	4.32449
Medtr5g011250	3.0476	6.85329	5.04853	8.50069	9.84416	9.39888	19.2232	4.26477
Medtr5g091720	-0.859289	2.19508	0.577568	3.86888	5.56687	5.14849	18.6826	4.22363
Medtr4g116360	-0.181217	-2.06796	-1.18797	2.64649	3.14621	3.08044	17.1891	4.10343
Medtr7g072560	1.10418	2.89552	2.37275	6.07918	6.3827	6.12782	16.8236	4.07241
Medtr8g085900	-1.01129	-0.804924	-1.70254	1.47656	3.67394	3.43479	16.3893	4.03468
Medtr8g103550	-1.85929	0.517004	-1.33997	3.91195	3.17005	2.29344	16.2147	4.01923
Medtr1g018650	-1.37386	2.23947	0.534499	3.28392	5.32412	4.82314	16.1153	4.01036
Medtr3g079450	1.46264	0.25397	-1.05046	2.79849	4.73717	4.83047	14.9284	3.89999
Medtr4g116440	0.519223	1.1647	0.0136667	6.00723	4.08167	3.24306	14.7039	3.87812
Medtr7g101190	1.49121	0.56431	1.82995	3.94787	5.86045	5.57811	14.2575	3.83365
Medtr7g104290	-0.480777	3.28254	1.57757	4.45176	5.83644	5.55912	14.1493	3.82266
Medtr8g036920	-1.85929	0.310554	-0.117578	3.46834	2.96041	3.36921	14.1372	3.82142
Medtr4g128750	1.06671	1.75986	0.738032	3.24595	5.57471	6.20691	14.1329	3.82099
Medtr1g100880	-0.0937544	1.69758	0.0750671	3.54069	4.87231	4.44119	13.2241	3.7251
Medtr7g050870	0.342345	1.13368	0.0136667	4.65375	3.77847	4.22464	13.1993	3.72239
Medtr1g047370	2.51922	1.1647	-0.422432	3.16688	5.30271	5.89946	13.0187	3.70252
Medtr2g058470	3.01845	2.55263	1.57757	5.59645	6.59961	5.89364	12.5274	3.64702
Medtr2g022780	2.49121	0.133676	0.396995	4.07241	4.70079	4.92251	11.7774	3.55795
Medtr5g007730	3.37337	5.17807	2.83883	6.6401	7.68872	7.53801	11.2526	3.49218
Medtr4g023030	0.0667104	-0.482996	0.133961	2.47899	4.17195	3.38906	10.8587	3.44078
Medtr1g072320	1.90625	3.84373	2.75689	5.79192	6.72313	6.28012	10.7736	3.42943
Medtr1g021740	1.96853	5.89436	3.83883	6.10592	8.1231	7.71245	10.6535	3.41325
Medtr2g008240	1.57367	2.78004	2.38492	6.07647	5.65717	5.08044	10.2566	3.35848
Medtr4g029600	7.68026	7.31575	7.15855	10.5267	10.7425	10.7978	9.87764	3.30417
Medtr2g019600	2.02824	-0.302423	-1.33997	2.88749	3.60126	3.80589	9.8692	3.30293
Medtr3g466760	2.72567	0.780039	-0.0504637	2.70363	5.11276	5.5264	9.82084	3.29585
Medtr6g015850	-0.480777	1.61011	-0.117578	3.20695	4.06586	3.55175	9.65273	3.27094
Medtr4g066240	2.56025	1.1647	0.619388	5.25075	4.47054	4.25401	9.25554	3.21032
Medtr4g128840	3.98369	3.72386	3.5508	7.7318	6.83131	6.20785	9.00591	3.17087
Medtr2g089120	2.60014	0.895516	1.01367	6.15284	4.11276	3.75544	9.00403	3.17057
Medtr7g108080	0.519223	1.69758	0.66003	4.89977	4.1432	3.30751	8.9252	3.15788
Medtr1g115870	2.97865	4.15701	2.61939	5.24595	7.09223	6.82925	8.79973	3.13746
Medtr5g032670	1.65167	2.95884	2.43262	4.73137	5.84942	5.83047	8.71021	3.12271
Medtr2g015430	0.519223	2.41747	1.16253	3.33906	5.1906	4.92251	8.67972	3.11765
Medtr8g023310	2.66427	1.63248	1.07507	3.25553	5.58583	5.80092	8.51587	3.09015
Medtr7g051510	1.65167	5.22298	3.54539	5.54461	7.27067	6.81515	8.39849	3.07013
Medtr2g035220	1.77298	0.819567	0.738032	4.35252	4.2051	3.92935	8.29436	3.05213
Medtr4g029550	2.80747	3.15701	2.20435	6.48677	5.30675	5.49753	8.22914	3.04074
Medtr3g078300	0.725673	0.517004	0.738032	5.10989	3.04667	2.90641	8.15351	3.02742
Medtr5g018770	1.60014	-0.067958	0.0136667	2.0395	4.32943	4.23204	8.10252	3.01837
Medtr2g013140	3.41124	2.26833	2.16253	6.89365	5.41549	4.51583	7.9684	2.99429
Medtr8g465910	1.77298	-0.302423	0.847657	4.15156	4.17005	2.9339	7.88493	2.9791
Medtr2g035190	2.44814	1.61011	2.28452	5.86105	4.75698	4.63224	7.83084	2.96917
Medtr4g104320	3.1134	2.365	1.4901	2.88749	6.23296	6.7419	7.80617	2.96461
Medtr3g466790	3.29452	1.443	0.981958	3.09395	5.51194	5.96086	7.72263	2.94909
Medtr4g133540	1.72567	2.14927	1.96584	4.54461	5.12501	4.88311	7.48489	2.90398
Medtr2g098950	1.43349	1.28254	0.916369	3.64649	4.38906	4.10483	7.14034	2.83599
Medtr4g071060	2.83001	4.49886	3.34809	7.6474	5.99002	5.50366	7.06835	2.82137
Medtr7g020820	4.52959	3.94103	2.5345	5.06698	7.25264	7.08454	6.96285	2.79968
Medtr1g086600	2.35794	2.0195	2.47879	2.42652	6.47413	6.16983	6.67184	2.73808
Medtr3g110310	2.53303	2.8769	2.54539	5.61704	5.1537	5.32319	6.55625	2.71287
Medtr7g053107	3.93772	2.55263	2.45589	4.87822	6.17669	6.00256	6.51489	2.70374
Medtr4g120970	1.74952	2.40453	0.812033	4.67177	4.25612	4.0598	6.38139	2.67387
Medtr1g098140	2.94807	1.94996	0.882422	4.42652	4.59025	4.73736	6.31111	2.65789
Medtr6g045077	1.65167	1.54085	-0.117578	3.61704	3.69464	3.71904	6.28507	2.65193
Medtr8g020590	3.81878	3.33803	2.34809	2.24595	7.3198	7.86001	6.23456	2.64029
Medtr8g016230	4.2068	2.13368	3.96584	5.54069	6.53967	5.94857	5.95542	2.5742
Medtr2g035210	4.25341	3.77502	3.14832	5.17448	6.87503	6.77583	5.85444	2.54953
Medtr5g098720	4.57033	3.39147	2.50133	5.96257	6.21731	5.87013	5.77155	2.52896
Medtr1g082440	1.40375	3.23947	2.17661	3.79192	5.40673	4.98952	5.48738	2.45612
Medtr4g117980	1.62614	2.43029	2.24499	4.05605	4.87413	4.41543	5.09139	2.34806
Medtr6g022790	3.68297	2.517	1.4901	6.24595	4.21373	4.11287	4.90467	2.29416
Medtr1g015980	3.10419	1.69758	1.5345	5.36143	3.99086	3.64892	4.66426	2.22165
Medtr8g070840	4.63577	5.27367	5.56425	2.22658	2.92582	3.18326	0.192197	-2.37934
Medtr2g010250	4.11799	4.822	4.98196	3.12565	1.38906	1.90641	0.176743	-2.50027
Medtr2g089030	4.18073	5.95219	5.75337	2.82448	2.15818	3.01333	0.161533	-2.6301
Medtr8g091320	9.81966	10.7586	11.1349	8.33313	6.01245	6.96197	0.090339	-3.46851
Medtr7g068550	4.65799	6.80672	6.70806	4.15668	2.08481	0.575209	0.0725261	-3.78536
Medtr1g034270	3.24505	3.01099	1.67993	-0.812945	-2.17572	-2.79402	0.0420169	-4.57289
Medtr1g102830	0.626138	2.6654	4.07882	-0.282431	-3.17572	-3.37899	0.0375295	-4.73583
