# Supplementary material for: MtGSTF7, a TT19-like GST gene, is essential for accumulation of anthocyanins, but not proanthocyanins in Medicago truncatula
Source: J Exp Bot. 2022 Mar 16;73(12):4129–46. doi: 10.1093/jxb/erac112 (PMC9232208; doi:10.1093/jxb/erac112)
Supplement: erac112_suppl_Supplementary_Table_S4 [file erac112_suppl_supplementary_table_s4.xlsx]

## Sheet: Sheet1
The details of 35 common DEGs shared between two transcriptomic datasets reported by Peel et al and Donna et al.
1. The 35 common DEGs were exported by the Tbtools software when ploted the Venn diagram.
	Gene IDs	log2FC in Peel et al 2009	log2FC in Donna et al 2016	annotation	Probe ID
CHI	Medtr1g115870	1.35979	3.13746	chalcone-flavanone isomerase family protein
Medtr2g015430	Medtr2g015430	1.99303	3.11765	3'-N-debenzoyl-2'-deoxytaxol benzoyltransferase
Medtr2g019780	Medtr2g019780	4.12201	8.76634	auxin-binding protein ABP19b	Mtr.34437.1.S1_at
Medtr2g062920	Medtr2g062920	1.98292	4.4726	ATP-citrate synthase alpha chain protein
Medtr2g079430	Medtr2g079430	2.81712	9.70284	Defensin MtDef2.1
Medtr2g079440	Medtr2g079440	1.88036	5.94503	Defensin MtDef1.1/MtDef1.2
Medtr3g074830	Medtr3g074830	-1.10151	5.97182	phosphate-responsive 1 family protein
CHS5	Medtr3g083910	6.58919	5.26046	chalcone and stilbene synthase family protein
CHS6	Medtr3g083920	5.21352	4.92091	chalcone and stilbene synthase family protein
Medtr3g100500	Medtr3g100500	-1.56589	5.95276	aspartic proteinase nepenthesin-like protein
Medtr4g063975	Medtr4g063975	-1.61629	4.89321	expansin A10
Medtr4g071060	Medtr4g071060	1.35125	2.82137	papain family cysteine protease
Medtr4g077787	Medtr4g077787	1.01189	6.7594	early nodulin-like protein
Medtr4g094918	Medtr4g094918	2.00656	5.35821	papain family cysteine protease
Medtr4g095280	Medtr4g095280	-1.2738	5.34761	hypothetical protein
Medtr4g117980	Medtr4g117980	1.14059	2.34806	UDP-glucosyltransferase family protein
Medtr8g085900	Medtr8g085900	2.39998	4.03468	calmodulin-binding family protein
Medtr3g078090	Medtr3g078090	7.83418	2.80205	polygalacturonase non-catalytic protein
F3H	Medtr8g075890	4.65923	2.72967	naringenin 3-dioxygenase (flavanone-3-hydroxylase)
Medtr7g051510	Medtr7g051510	3.07013	7.02341	glycoside hydrolase family 1 protein	Mtr.37287.1.S1_s_at Mtr.34852.1.S1_at Mtr.37287.1.S1_s_at
MtTT8	Medtr1g072320	3.42943	3.21878	bHLH transcription factor
Medtr3g095460	Medtr3g095460	7.70068	7.83832	nodulin MtN21/EamA-like transporter family protein
Medtr6g015830	Medtr6g015830	5.41699	7.26455	malonyl-CoA:isoflavone 7-O-glucoside malonyltransferase	Mtr.37182.1.S1_s_at Mtr.44986.1.S1_at
UGT78G1	Medtr4g128690	4.60225	1.29029	flavonoid glucosyltransferase
MtMYB2	Medtr5g079670	6.07767	7.444	myb transcription factor
Medtr1g082440	Medtr1g082440	2.45612	3.07905	Na+/H+ exchanger 1
Medtr3g064700	Medtr3g064700	4.69589	7.04353	glutathione S-transferase, amino-terminal domain protein	Mtr.47151.1.S1_at
DFR	Medtr1g022445	4.33133	3.88172	dihydroflavonol 4-reductase
CHS	Medtr5g007730	3.49218	6.64653	chalcone and stilbene synthase family protein
Medtr1g100880	Medtr1g100880	3.7251	1.70319	ATP-binding protein, putative
Medtr7g072560	Medtr7g072560	4.07241	1.10159	saposin B domain protein
Medtr3g008530	Medtr3g008530	7.07818	1.69398	soluble acid invertase FRUCT2
F3'H	Medtr4g109470	5.1543	4.61476	flavonoid hydroxylase
Medtr7g104290	Medtr7g104290	3.82266	5.49059	UAA transporter family protein	Mtr.929.1.S1_at Mtr.929.1.S1_s_at
ANS	Medtr5g011250	4.26477	3.3948	leucoanthocyanidin dioxygenase-like protein
