# Supplementary material for: MtGSTF7, a TT19-like GST gene, is essential for accumulation of anthocyanins, but not proanthocyanins in Medicago truncatula
Source: J Exp Bot. 2022 Mar 16;73(12):4129–46. doi: 10.1093/jxb/erac112 (PMC9232208; doi:10.1093/jxb/erac112)
Supplement: erac112_suppl_Supplementary_Table_S5 [file erac112_suppl_supplementary_table_s5.xlsx]

## Sheet: Sheet1
The details of expression atlas corresponding to candidate common genes
	Root - S1	Root - S1	Root - S1	Root - S1	Root - S1	Root - S1	Root - S2	Root - S2	Root - S2	Root - S2	Root - S2	Root - S2	Root - S3	Root - S3	Root - S3	Root - S3	Root - S3	Root - S3	Stem - S1	Stem - S1	Stem - S1	Stem - S1	Stem - S1	Stem - S1	Stem - S2	Stem - S2	Stem - S2	Stem - S2	Stem - S2	Stem - S2	Vegetative Bud - S1	Vegetative Bud - S1	Vegetative Bud - S1	Vegetative Bud - S1	Vegetative Bud - S1	Vegetative Bud - S1	Vegetative Bud - S2	Vegetative Bud - S2	Vegetative Bud - S2	Vegetative Bud - S2	Vegetative Bud - S2	Vegetative Bud - S2	Vegetative Bud - S3	Vegetative Bud - S3	Vegetative Bud - S3	Vegetative Bud - S3	Vegetative Bud - S3	Vegetative Bud - S3	Petiole - S1
Gene IDs	Affymetrix:CHPProbeSetName	Affymetrix:CHPPairs	Affymetrix:CHPPairsUsed	Affymetrix:CHPSignal	Affymetrix:CHPDetection	Affymetrix:CHPDetectionPvalue	Affymetrix:CHPProbeSetName	Affymetrix:CHPPairs	Affymetrix:CHPPairsUsed	Affymetrix:CHPSignal	Affymetrix:CHPDetection	Affymetrix:CHPDetectionPvalue	Affymetrix:CHPProbeSetName	Affymetrix:CHPPairs	Affymetrix:CHPPairsUsed	Affymetrix:CHPSignal	Affymetrix:CHPDetection	Affymetrix:CHPDetectionPvalue	Affymetrix:CHPProbeSetName	Affymetrix:CHPPairs	Affymetrix:CHPPairsUsed	Affymetrix:CHPSignal	Affymetrix:CHPDetection	Affymetrix:CHPDetectionPvalue	Affymetrix:CHPProbeSetName	Affymetrix:CHPPairs	Affymetrix:CHPPairsUsed	Affymetrix:CHPSignal	Affymetrix:CHPDetection	Affymetrix:CHPDetectionPvalue	Affymetrix:CHPProbeSetName	Affymetrix:CHPPairs	Affymetrix:CHPPairsUsed	Affymetrix:CHPSignal	Affymetrix:CHPDetection	Affymetrix:CHPDetectionPvalue	Affymetrix:CHPProbeSetName	Affymetrix:CHPPairs	Affymetrix:CHPPairsUsed	Affymetrix:CHPSignal	Affymetrix:CHPDetection	Affymetrix:CHPDetectionPvalue	Affymetrix:CHPProbeSetName	Affymetrix:CHPPairs	Affymetrix:CHPPairsUsed	Affymetrix:CHPSignal	Affymetrix:CHPDetection	Affymetrix:CHPDetectionPvalue	Affymetrix:CHPProbeSetName
Medtr7g104290	Mtr.929.1.S1_at	11	11	1.76045	Absent	0.71875	Mtr.929.1.S1_at	11	11	1.24094	Absent	0.366211	Mtr.929.1.S1_at	11	11	1.05574	Absent	0.72583	Mtr.929.1.S1_at	11	11	19.2865	Present	0.0185547	Mtr.929.1.S1_at	11	11	21.0844	Present	0.0302734	Mtr.929.1.S1_at	11	11	45.6518	Present	0.000244141	Mtr.929.1.S1_at	11	11	27.5404	Present	0.0107422	Mtr.929.1.S1_at	11	11	27.8412	Present	0.00415039	Mtr.929.1.S1_at
Medtr7g051510	Mtr.37287.1.S1_s_at	11	11	10.3163	Absent	0.0952148	Mtr.37287.1.S1_s_at	11	11	25.1773	Present	0.0185547	Mtr.37287.1.S1_s_at	11	11	30.854	Present	0.000732422	Mtr.37287.1.S1_s_at	11	11	2086.23	Present	0.000244141	Mtr.37287.1.S1_s_at	11	11	2813.98	Present	0.000244141	Mtr.37287.1.S1_s_at	11	11	5309.19	Present	0.000244141	Mtr.37287.1.S1_s_at	11	11	5912.92	Present	0.000244141	Mtr.37287.1.S1_s_at	11	11	3959.37	Present	0.000244141	Mtr.37287.1.S1_s_at
Medtr6g015830	Mtr.44986.1.S1_at	11	11	5.19268	Absent	0.171387	Mtr.44986.1.S1_at	11	11	9.21229	Present	0.0302734	Mtr.44986.1.S1_at	11	11	4.51984	Absent	0.171387	Mtr.44986.1.S1_at	11	11	57.5721	Present	0.000732422	Mtr.44986.1.S1_at	11	11	85.0607	Present	0.000732422	Mtr.44986.1.S1_at	11	11	164.805	Present	0.000244141	Mtr.44986.1.S1_at	11	11	156.49	Present	0.000244141	Mtr.44986.1.S1_at	11	11	68.0248	Present	0.000244141	Mtr.44986.1.S1_at
Medtr3g064700	Mtr.47151.1.S1_at	11	11	37.9652	Present	0.000244141	Mtr.47151.1.S1_at	11	11	74.147	Present	0.000244141	Mtr.47151.1.S1_at	11	11	54.468	Present	0.000244141	Mtr.47151.1.S1_at	11	11	1365.47	Present	0.000244141	Mtr.47151.1.S1_at	11	11	1818.08	Present	0.000244141	Mtr.47151.1.S1_at	11	11	2047.5	Present	0.000244141	Mtr.47151.1.S1_at	11	11	1694.09	Present	0.000244141	Mtr.47151.1.S1_at	11	11	1264.84	Present	0.000244141	Mtr.47151.1.S1_at
Medtr2g019780	Mtr.34437.1.S1_at	11	11	0.663103	Absent	0.901123	Mtr.34437.1.S1_at	11	11	22.5018	Present	0.00415039	Mtr.34437.1.S1_at	11	11	14.0517	Absent	0.0805664	Mtr.34437.1.S1_at	11	11	6.48758	Absent	0.19458	Mtr.34437.1.S1_at	11	11	21.3214	Present	0.0375977	Mtr.34437.1.S1_at	11	11	1.00818	Absent	0.753906	Mtr.34437.1.S1_at	11	11	18.8658	Absent	0.246094	Mtr.34437.1.S1_at	11	11	15.439	Absent	0.19458	Mtr.34437.1.S1_at
[truncated: 275 more columns]
